# Supplementary material for: Novel age-associated DNA methylation changes and epigenetic age acceleration in middle-aged African Americans and whites
Source: Clin Epigenetics. 2019 Aug 19;11:119. doi: 10.1186/s13148-019-0722-1 (PMC6700815; doi:10.1186/s13148-019-0722-1)
Supplement: Supplementary file 2 — Table S1. List of previously discovered age-associated differentially methylated CpG positions (aDMPs) replicated in the HANDLS study. (XLSX 135 kb) [file 13148_2019_722_MOESM2_ESM.xlsx]

## Sheet: SupplTable S2
Table S1. List of previously discovered age-associated differentially methylated CpG positions (aDMPs) replicated in the HANDLS study.
I. African Americans									II. Whites
IlmnID	Chr	BP position	Gene	Relation to Island	Beta	SE	P		IlmnID	Chr	BP position	Gene	Relation to Island	Beta	SE	P
cg16867657	chr6	11044877	ELOVL2	Island	0.0312645	0.00176168	1.81921e-70		cg16867657	chr6	11044877	ELOVL2	Island	0.0282339	0.00168191	3.04623e-63
cg06639320	chr2	106015739	FHL2	Island	0.0219929	0.00173072	5.38025e-37		cg08097417	chr7	130419133	KLF14	Island	0.0254219	0.00229164	1.35186e-28
cg07547549	chr20	44658225	SLC12A5	Island	0.0214452	0.00181916	4.47571e-32		cg21572722	chr6	11044894	ELOVL2	Island	0.0149757	0.00135722	2.61588e-28
cg06784991	chr1	53308768	ZYG11A	Island	0.0369292	0.00314124	6.55815e-32		cg06639320	chr2	106015739	FHL2	Island	0.020344	0.00209045	2.20472e-22
cg21572722	chr6	11044894	ELOVL2	Island	0.0140231	0.00120379	2.31783e-31		cg10501210	chr1	207997020		OpenSea	-0.0498116	0.00516933	5.63522e-22
cg22454769	chr2	106015767	FHL2	Island	0.023212	0.00200684	6.09761e-31		cg16419235	chr8	57360613	PENK	Island	0.0217105	0.00230698	4.92548e-21
cg25410668	chr1	28241577	RPA2	S_Shore	0.0213178	0.00185148	1.12244e-30		cg24724428	chr6	11044888	ELOVL2	Island	0.032521	0.00356191	6.83679e-20
cg23606718	chr2	131513927	FAM123C	Island	0.032527	0.00299318	1.65474e-27		cg22736354	chr6	18122719	NHLRC1	Island	0.0170674	0.00189402	2.03807e-19
cg06493994	chr6	25652602	SCGN	Island	0.0160695	0.00151392	2.55178e-26		cg07547549	chr20	44658225	SLC12A5	Island	0.0176486	0.00197226	3.60721e-19
cg21296230	chr15	33010536	GREM1	Island	0.0194621	0.00185793	1.12329e-25		cg07502389	chr8	24771259	NEFM	Island	0.0213571	0.00239336	4.5178e-19
cg04875128	chr15	31775895	OTUD7A	Island	0.0421159	0.0040988	9.11763e-25		cg06784991	chr1	53308768	ZYG11A	Island	0.0283569	0.00322102	1.32381e-18
cg05991454	chr4	147558435		Island	0.0310165	0.00302906	1.31745e-24		cg04875128	chr15	31775895	OTUD7A	Island	0.0472666	0.00542001	2.7632e-18
cg06335143	chr1	53308654	ZYG11A	Island	0.0185706	0.00182591	2.6836e-24		cg22454769	chr2	106015767	FHL2	Island	0.0208721	0.00241665	5.78183e-18
cg03032497	chr14	61108227		N_Shore	0.0189759	0.00191402	3.61286e-23		cg11970349	chr4	8582287	GPR78	Island	0.0133261	0.00162668	2.56469e-16
cg17110586	chr19	36454623		S_Shelf	0.0175342	0.00176904	3.70296e-23		cg14692377	chr17	28562685	SLC6A4	Island	0.0213474	0.00261787	3.50739e-16
cg18064714	chr7	20824556	SP8	Island	0.0137693	0.00140431	1.07097e-22		cg13649056	chr9	136474626		Island	0.0189707	0.00234992	6.86432e-16
cg13649056	chr9	136474626		Island	0.0211729	0.0021608	1.14108e-22		cg17110586	chr19	36454623		S_Shelf	0.0150965	0.0018851	1.16281e-15
cg11649376	chr12	81473234	ACSS3	S_Shore	-0.0133674	0.0013668	1.37062e-22		cg07080372	chr11	796607	SLC25A22	N_Shore	-0.0179515	0.00225252	1.59291e-15
cg03431918	chr17	77716367		S_Shore	-0.0173957	0.00178457	1.8838e-22		cg19283806	chr18	66389420	CCDC102B	OpenSea	-0.0257775	0.00325517	2.39517e-15
cg14556683	chr19	15342982	EPHX3	Island	0.0182002	0.00187246	2.4784e-22		cg06493994	chr6	25652602	SCGN	Island	0.0140246	0.00178523	3.96912e-15
cg00481951	chr3	187387650	SST	N_Shore	0.0169005	0.00174037	2.70976e-22		cg01528542	chr12	81468232		N_Shelf	-0.019718	0.00251741	4.77705e-15
cg10501210	chr1	207997020		OpenSea	-0.0388555	0.00400843	3.21462e-22		cg07553761	chr3	160167977	TRIM59	Island	0.0184914	0.00238393	8.71718e-15
cg03545227	chr2	220173100	PTPRN	Island	0.0150684	0.00156969	8.02508e-22		cg06335143	chr1	53308654	ZYG11A	Island	0.0170469	0.00221139	1.27127e-14
cg00094518	chr7	130418549	KLF14	Island	0.0370468	0.00385981	8.14246e-22		cg03032497	chr14	61108227		N_Shore	0.016069	0.0020928	1.61336e-14
cg11084334	chr3	9594264	LHFPL4	Island	0.0156983	0.00163963	1.02535e-21		cg05991454	chr4	147558435		Island	0.0258999	0.00338959	2.15527e-14
cg01287975	chr7	97361241	TAC1	Island	0.0228125	0.002396	1.71417e-21		cg02650266	chr4	147558239		Island	0.0279888	0.0037164	5.0289e-14
cg21567504	chr15	28344477	OCA2	Island	0.0241824	0.00254322	1.93316e-21		cg23500537	chr5	140419819		OpenSea	0.0120599	0.00161304	7.63274e-14
cg14674720	chr2	219827930		Island	0.0193501	0.00203671	2.08476e-21		cg04090392	chr15	83952774	BNC1	Island	0.0140178	0.0018917	1.26131e-13
cg16477091	chr17	56833000	PPM1E	Island	0.0157636	0.00167667	5.36713e-21		cg18064714	chr7	20824556	SP8	Island	0.0122179	0.00165999	1.8356e-13
cg11970349	chr4	8582287	GPR78	Island	0.0138581	0.00147754	6.64998e-21		cg19702785	chr20	43727089	KCNS1	Island	0.0171655	0.00234432	2.4399e-13
cg02650266	chr4	147558239		Island	0.0297768	0.00318555	8.97742e-21		cg18587063	chr11	122940457		OpenSea	-0.0255652	0.00349402	2.5391e-13
cg00059225	chr5	151304357	GLRA1	Island	0.0150871	0.00161965	1.21928e-20		cg11649376	chr12	81473234	ACSS3	S_Shore	-0.0101403	0.00139512	3.63816e-13
cg17885226	chr6	105388731		Island	0.0217208	0.00235889	3.32149e-20		cg23606718	chr2	131513927	FAM123C	Island	0.0246926	0.00342675	5.76897e-13
cg19505546	chr5	139017263		Island	0.0362766	0.00396588	5.84394e-20		cg20359994	chr6	27599141		Island	0.0160964	0.00223566	6.02937e-13
cg22736354	chr6	18122719	NHLRC1	Island	0.0167898	0.00185364	1.33157e-19		cg16054275	chr1	169556022	F5	OpenSea	-0.0132987	0.0018691	1.11907e-12
cg17916490	chr2	11810173	NTSR2	Island	0.0298458	0.00329851	1.45265e-19		cg09809672	chr1	236557682	EDARADD	N_Shore	-0.0198229	0.00279753	1.38181e-12
cg00748589	chr12	11653486		Island	0.0157781	0.00175573	2.5489e-19		cg08090640	chr17	41159289	IFI35	OpenSea	-0.0121555	0.00171832	1.50471e-12
cg24466241	chr1	53308908	ZYG11A	Island	0.0207188	0.00231484	3.54221e-19		cg26921969	chr5	92948217		OpenSea	0.0112326	0.00159009	1.61626e-12
cg26921969	chr5	92948217		OpenSea	0.014465	0.00161662	3.62988e-19		cg19761273	chr17	80232096	CSNK1D	S_Shore	-0.0130105	0.00184472	1.75282e-12
cg16419235	chr8	57360613	PENK	Island	0.0225268	0.00252188	4.16241e-19		cg00094518	chr7	130418549	KLF14	Island	0.0299501	0.00426562	2.1986e-12
cg06570224	chr3	157812475		Island	0.0143567	0.00160791	4.3074e-19		cg14556683	chr19	15342982	EPHX3	Island	0.0148584	0.00211919	2.36023e-12
cg12757011	chr2	162281111	TBR1	S_Shore	0.0147092	0.00164915	4.6945e-19		cg18618815	chr17	48275324	COL1A1	N_Shore	-0.0159676	0.00228183	2.60171e-12
cg15480367	chr14	93389485	CHGA	Island	0.0121966	0.00138367	1.20059e-18		cg13640414	chr19	15530870	AKAP8L	S_Shore	-0.0152155	0.00218877	3.6113e-12
cg07502389	chr8	24771259	NEFM	Island	0.0208915	0.00237763	1.54026e-18		cg21159778	chr9	117266918	DFNB31	Island	0.0394847	0.00568481	3.76742e-12
cg05575054	chr10	115804968	ADRB1	Island	0.0256108	0.00291583	1.58672e-18		cg22156456	chr17	39844239	EIF1	N_Shore	-0.0138965	0.00201643	5.51635e-12
cg12878812	chr12	119419696	SRRM4	Island	0.0134535	0.00153558	1.93242e-18		cg16008966	chr1	114761794		OpenSea	-0.011808	0.00171397	5.6066e-12
cg16717122	chr15	51973920	SCG3	S_Shore	0.0120168	0.00138077	3.23351e-18		cg06570224	chr3	157812475		Island	0.0112174	0.00162954	5.82827e-12
cg14912644	chr2	157176601		Island	0.0168525	0.00193893	3.57271e-18		cg25818109	chr3	186937654	MASP1	OpenSea	-0.017268	0.00252161	7.48754e-12
cg24853724	chr7	28997403	TRIL	Island	0.0194903	0.00225576	5.60986e-18		cg16717122	chr15	51973920	SCG3	S_Shore	0.0107351	0.00157719	1.00049e-11
cg19711579	chr2	182545562	NEUROD1	N_Shelf	0.0166834	0.00193546	6.70412e-18		cg01974375	chr1	151298954	PI4KB	N_Shore	-0.0123038	0.0018081	1.01174e-11
cg00439658	chr17	72848669	GRIN2C	Island	0.0167417	0.00194225	6.71218e-18		cg24466241	chr1	53308908	ZYG11A	Island	0.0191015	0.0028072	1.01436e-11
cg16969368	chr17	57642752	DHX40	Island	0.0250132	0.00290243	6.81097e-18		cg18267374	chr8	24771273	NEFM	Island	0.0173355	0.00255751	1.21618e-11
cg01503065	chr4	155411806	DCHS2	Island	0.0173419	0.00201632	7.91703e-18		cg23078123	chr1	68577796	GPR177	OpenSea	-0.0124278	0.00183498	1.26385e-11
cg16541931	chr10	25463757	LOC100128811	Island	0.0251036	0.00292108	8.40455e-18		cg07416237	chr13	100548078	CLYBL	Island	0.0153445	0.00228004	1.69738e-11
cg22682811	chr20	21372462		Island	0.0214675	0.0025003	9.00836e-18		cg07336350	chr16	54322127		Island	0.0161979	0.00241074	1.82912e-11
cg07553761	chr3	160167977	TRIM59	Island	0.0196581	0.00229508	1.07776e-17		cg17372101	chr7	147500722	CNTNAP2	OpenSea	-0.015089	0.00225965	2.42876e-11
cg03350900	chr6	107955689	SOBP	Island	0.0171752	0.00200777	1.18533e-17		cg24711336	chr10	80063791		S_Shore	-0.0109895	0.00164702	2.51716e-11
cg01974375	chr1	151298954	PI4KB	N_Shore	-0.0122198	0.00143004	1.28448e-17		cg18826637	chr2	145116633		OpenSea	-0.0350181	0.00526299	2.85918e-11
cg04940570	chr11	12696758	TEAD1	Island	0.0301009	0.00352332	1.30412e-17		cg00748589	chr12	11653486		Island	0.0173158	0.00260495	2.98581e-11
cg18267374	chr8	24771273	NEFM	Island	0.0209247	0.00245832	1.71264e-17		cg25410668	chr1	28241577	RPA2	S_Shore	0.0115824	0.00174362	3.07916e-11
cg04427498	chr7	20830657		Island	0.0163446	0.0019414	3.79704e-17		cg27320127	chr2	47798396	KCNK12	Island	0.01655	0.00251142	4.4011e-11
cg14692377	chr17	28562685	SLC6A4	Island	0.0225084	0.00267369	3.81419e-17		cg11807280	chr2	66654644		S_Shore	-0.0357283	0.00542927	4.68294e-11
cg21867345	chr3	44596536	ZNF167	Island	0.0190594	0.00226843	4.38982e-17		cg00573770	chr2	145278485	ZEB2	N_Shelf	-0.0268881	0.00410706	5.87787e-11
cg02018902	chr15	79576149	ANKRD34C	Island	0.0191992	0.00228556	4.45609e-17		cg16477091	chr17	56833000	PPM1E	Island	0.0138267	0.00212154	7.15815e-11
cg07060551	chr19	51198381	SHANK1	Island	0.0378023	0.00450196	4.58651e-17		cg10628205	chr1	61547131	NFIA	N_Shore	-0.0131717	0.00202124	7.18863e-11
cg02383785	chr7	127808848		Island	0.0220631	0.00263728	5.96911e-17		cg11084334	chr3	9594264	LHFPL4	Island	0.0121549	0.0018657	7.27283e-11
cg12462816	chr6	127836107	C6orf174	Island	0.0188888	0.00226438	7.322e-17		cg12079303	chr1	61547163	NFIA	N_Shore	-0.0160641	0.00246883	7.67881e-11
cg05700079	chr3	147126961	ZIC1	N_Shore	0.0189106	0.00227276	8.75544e-17		cg21911021	chr19	58095011	ZIK1	Island	0.0205294	0.00317496	1.00609e-10
cg08622677	chr12	3601306	PRMT8	Island	0.0110577	0.00133136	9.93534e-17		cg12534424	chr7	127992316	PRRT4	Island	0.0105596	0.00163583	1.0807e-10
cg13848598	chr10	115804578	ADRB1	Island	0.0124134	0.0014954	1.03214e-16		cg13848598	chr10	115804578	ADRB1	Island	0.0114198	0.0017692	1.08365e-10
cg07416237	chr13	100548078	CLYBL	Island	0.0173667	0.00209254	1.04694e-16		cg18898125	chr8	24770381	NEFM	N_Shore	0.0198285	0.00307473	1.12699e-10
cg00664406	chr3	51740875	GRM2	Island	0.0173334	0.00208935	1.07619e-16		cg18343474	chr1	229566908		N_Shore	0.0117439	0.00182319	1.18373e-10
cg13029847	chr17	27333273	SEZ6	S_Shore	0.0206992	0.0024979	1.16492e-16		cg12597389	chr7	8482235	NXPH1	Island	0.0227774	0.00354727	1.35279e-10
cg12934382	chr3	51741135	GRM2	Island	0.0278765	0.00337318	1.40687e-16		cg20426994	chr7	130418324	KLF14	Island	0.0224196	0.00349648	1.43582e-10
cg11705975	chr10	120354248	PRLHR	Island	0.0128696	0.00155876	1.5024e-16		cg09124496	chr7	41735851	LOC285954	OpenSea	-0.0176709	0.00276028	1.53507e-10
cg07806886	chr3	120626899	STXBP5L	Island	0.0234518	0.0028492	1.85626e-16		cg09748749	chr7	65540429	ASL	N_Shore	-0.0125776	0.00196809	1.65042e-10
cg06291867	chr10	92617162	HTR7	Island	0.0165533	0.0020151	2.12815e-16		cg22682811	chr20	21372462		Island	0.0199188	0.00314079	2.26857e-10
cg20809087	chr15	72612221	BRUNOL6	Island	0.0263918	0.00321317	2.14593e-16		cg12878812	chr12	119419696	SRRM4	Island	0.0108813	0.00171904	2.45384e-10
cg01302656	chr14	29254853	C14orf23	Island	0.0162139	0.00197557	2.26359e-16		cg03431918	chr17	77716367		S_Shore	-0.0155981	0.00247927	3.14615e-10
cg20591472	chr1	110008990	SYPL2	Island	0.023113	0.00282592	2.86367e-16		cg16969368	chr17	57642752	DHX40	Island	0.02233	0.00355899	3.51323e-10
cg11741201	chr11	35638398	FJX1	N_Shore	-0.0172486	0.00210929	2.89947e-16		cg27314569	chr11	122852461	BSX	Island	0.0174244	0.00277715	3.51408e-10
cg22282410	chr7	158380884	PTPRN2	Island	0.0343056	0.00421134	3.76141e-16		cg22796704	chr10	49673534	ARHGAP22	N_Shore	-0.0182756	0.00291844	3.79779e-10
cg27320127	chr2	47798396	KCNK12	Island	0.0187111	0.00229783	3.85816e-16		cg07955995	chr7	130419159	KLF14	Island	0.0130277	0.0020814	3.87166e-10
cg18343474	chr1	229566908		N_Shore	0.0148216	0.00182041	3.8897e-16		cg15480367	chr14	93389485	CHGA	Island	0.0105928	0.00169322	3.94886e-10
cg16219603	chr8	57360586	PENK	Island	0.0160652	0.00197352	3.94131e-16		cg26969888	chr19	14064254	PODNL1	S_Shore	-0.0135658	0.00217368	4.35011e-10
cg19702785	chr20	43727089	KCNS1	Island	0.0147266	0.00181163	4.3313e-16		cg17885226	chr6	105388731		Island	0.0171961	0.00275647	4.41957e-10
cg06821999	chr14	95238156		Island	0.0133569	0.00164364	4.42296e-16		cg19500607	chr5	148034319	HTR4	S_Shore	-0.0139775	0.00224077	4.43712e-10
cg00741624	chr14	93897389	KIAA1409	Island	0.0141007	0.00173726	4.79416e-16		cg05463027	chr6	17988748	KIF13A	S_Shore	-0.0230926	0.00371699	5.208e-10
cg09295081	chr2	11810183	NTSR2	Island	0.0276573	0.00340997	5.03243e-16		cg10804656	chr10	22623460		Island	0.0176755	0.00285722	6.16025e-10
cg05158615	chr7	24323559	NPY	Island	0.0266377	0.00328706	5.32642e-16		cg07806886	chr3	120626899	STXBP5L	Island	0.0193348	0.00313355	6.81845e-10
cg24724428	chr6	11044888	ELOVL2	Island	0.0272421	0.00336295	5.4654e-16		cg26763486	chr10	124013672	TACC2	OpenSea	-0.0150422	0.00244088	7.15563e-10
cg08739433	chr1	113051925	WNT2B	Island	0.0237121	0.00292944	5.75414e-16		cg21469505	chr18	47085749		N_Shore	-0.0156463	0.00254193	7.49459e-10
cg18826637	chr2	145116633		OpenSea	-0.0346191	0.00429473	7.57711e-16		cg05213896	chr19	50393653	IL4I1	Island	0.0227924	0.00370391	7.57414e-10
cg04090392	chr15	83952774	BNC1	Island	0.0157777	0.0019582	7.8022e-16		cg02018902	chr15	79576149	ANKRD34C	Island	0.0173634	0.00282364	7.78227e-10
cg09636661	chr16	69743901	NQO1	OpenSea	-0.0109365	0.00135791	8.01884e-16		cg20591472	chr1	110008990	SYPL2	Island	0.0163597	0.00266457	8.26573e-10
cg21159778	chr9	117266918	DFNB31	Island	0.0368827	0.00458346	8.49094e-16		cg08558886	chr2	151469837		OpenSea	-0.0198858	0.00324793	9.20525e-10
cg01844642	chr3	51989764	GPR62	Island	0.0112051	0.00139425	9.23372e-16		cg27166177	chr22	49498376		Island	-0.0119222	0.00194791	9.32682e-10
cg03738025	chr6	105388694		Island	0.0324295	0.0040407	1.00925e-15		cg03545227	chr2	220173100	PTPRN	Island	0.0113416	0.00185342	9.39974e-10
cg17783401	chr8	54790518	RGS20	Island	0.0304729	0.00380705	1.20132e-15		cg00439658	chr17	72848669	GRIN2C	Island	0.013994	0.0022892	9.77523e-10
cg01153166	chr15	96874702	NR2F2	Island	0.0168574	0.00210926	1.32627e-15		cg22016779	chr2	230452311	DNER	OpenSea	-0.0177195	0.00289904	9.82791e-10
cg04453050	chr3	51740896	GRM2	Island	0.0121799	0.00152448	1.35475e-15		cg00059225	chr5	151304357	GLRA1	Island	0.0104168	0.00170484	9.95622e-10
cg18215449	chr12	66089473		OpenSea	-0.0178948	0.00224481	1.56585e-15		cg13823169	chr9	139776893		N_Shelf	-0.0111753	0.00182935	1.0034e-09
cg11006267	chr5	139017424		Island	0.0417055	0.00523678	1.66613e-15		cg14176752	chr6	100913250		Island	0.0119444	0.00196075	1.1167e-09
cg05404236	chr13	110437093	IRS2	Island	0.0291248	0.00366231	1.82697e-15		cg04193015	chr17	35596680	ACACA	OpenSea	-0.0124438	0.00204617	1.19045e-09
cg16762684	chr18	74820493	MBP	N_Shelf	-0.0306296	0.00385664	1.9891e-15		cg08541518	chr6	69942892	BAI3	OpenSea	0.0145054	0.00238879	1.26115e-09
cg17688525	chr18	6414978	L3MBTL4	S_Shore	0.0468881	0.00592906	2.61151e-15		cg23995914	chr4	10459228	ZNF518B	Island	0.0218717	0.00360456	1.29688e-09
cg17321954	chr3	120626881	STXBP5L	Island	0.0137861	0.00174563	2.84576e-15		cg23091758	chr11	9025767	NRIP3	Island	0.027927	0.00460455	1.31874e-09
cg12189835	chr11	61335071	SYT7	N_Shore	0.0135877	0.00172201	3.00659e-15		cg06874016	chr17	40177415	NKIRAS2	OpenSea	-0.0112213	0.00185073	1.33475e-09
cg02872426	chr6	110736772	DDO	OpenSea	-0.0332592	0.00422663	3.57625e-15		cg23341182	chr10	102046768	BLOC1S2	S_Shore	-0.014436	0.00238299	1.37879e-09
cg00745389	chr7	32467435		Island	0.0162539	0.00207011	4.10449e-15		cg13959344	chr6	32901642		OpenSea	-0.0116972	0.00193092	1.37955e-09
cg16181396	chr3	147126206	ZIC1	N_Shore	0.0173266	0.00220866	4.33521e-15		cg21296230	chr15	33010536	GREM1	Island	0.0129432	0.0021378	1.40909e-09
cg05371578	chr3	147128157	ZIC1	Island	0.0221743	0.00282976	4.64772e-15		cg21567504	chr15	28344477	OCA2	Island	0.0191417	0.00316486	1.46488e-09
cg08209133	chr4	48485624	SLC10A4	Island	0.0125959	0.00160851	4.8481e-15		cg06279276	chr16	67184164	B3GNT9	Island	0.0280887	0.00465759	1.63207e-09
cg10906284	chr12	63544430	AVPR1A	Island	0.0276909	0.003539	5.09603e-15		cg19401340	chr17	56833197	PPM1E	Island	0.0148765	0.00246955	1.70205e-09
cg19802138	chr13	112722719	SOX1	Island	0.0175088	0.00223834	5.19057e-15		cg04208403	chr16	49525807	ZNF423	N_Shore	-0.0100716	0.00167232	1.71668e-09
cg15957394	chr4	7941823	AFAP1	Island	0.014459	0.00185562	6.59591e-15		cg04528819	chr7	130418315	KLF14	Island	0.0156775	0.00260902	1.86722e-09
cg17326555	chr1	119535693		Island	0.0199305	0.00255883	6.75882e-15		cg16960758	chr2	169658992	NOSTRIN	OpenSea	-0.013142	0.00219102	1.99613e-09
cg03607117	chr3	53080440	SFMBT1	Island	0.0220227	0.00282949	7.0669e-15		cg25256723	chr1	169555944	F5	OpenSea	-0.0164921	0.00275049	2.02166e-09
cg12373771	chr22	17601381	CECR6	Island	0.0185564	0.00238416	7.07044e-15		cg02383785	chr7	127808848		Island	0.0186013	0.00310604	2.11474e-09
cg19670290	chr15	91477210	HDDC3	N_Shore	-0.0121294	0.00155937	7.34316e-15		cg24436906	chr2	242498081	BOK	Island	0.0131039	0.00218944	2.16361e-09
cg12920180	chr14	31344444	COCH	Island	0.0277506	0.0035773	8.66726e-15		cg03473532	chr7	131008743	MKLN1	N_Shelf	-0.0200537	0.00335925	2.37707e-09
cg07544187	chr19	19651235	CILP2	Island	0.0407368	0.00525363	8.90254e-15		cg11436113	chr20	19191145		N_Shore	-0.0120664	0.0020229	2.4478e-09
cg12172057	chr7	47621687		Island	0.0505645	0.00652649	9.3659e-15		cg25148589	chr4	158141936	GRIA2	N_Shore	0.0151697	0.00254601	2.54949e-09
cg05942128	chr2	176972020	HOXD11	Island	0.0212171	0.0027451	1.08321e-14		cg08262002	chr4	16575323	LDB2	OpenSea	-0.0127903	0.00215624	2.99681e-09
cg18299578	chr14	29235928	FOXG1	N_Shore	0.0175399	0.00227536	1.27166e-14		cg18236477	chr13	26043066	ATP8A2	Island	0.0138536	0.00233744	3.08893e-09
cg15341124	chr14	102027734	DIO3	Island	0.0110183	0.00143283	1.47258e-14		cg18215449	chr12	66089473		OpenSea	-0.0141871	0.00239451	3.12576e-09
cg18618815	chr17	48275324	COL1A1	N_Shore	-0.0177512	0.00230885	1.491e-14		cg00741624	chr14	93897389	KIAA1409	Island	0.0101856	0.00172015	3.19332e-09
cg19392831	chr10	120355756	PRLHR	Island	0.0110084	0.00143226	1.51771e-14		cg16193278	chr13	100008450	UBAC2	OpenSea	-0.011352	0.00191781	3.23458e-09
cg22016779	chr2	230452311	DNER	OpenSea	-0.0164445	0.00214053	1.56099e-14		cg16219603	chr8	57360586	PENK	Island	0.0122012	0.00206257	3.30852e-09
cg02792538	chr22	38477085	SLC16A8	Island	0.0130635	0.00170064	1.57206e-14		cg24217948	chr18	42261980	SETBP1	S_Shore	-0.0174701	0.00296343	3.74185e-09
cg09626984	chr8	11566096	GATA4	Island	0.0112339	0.00146249	1.57444e-14		cg04940570	chr11	12696758	TEAD1	Island	0.0223208	0.00378891	3.83657e-09
cg25124276	chr10	25464008	LOC100128811	Island	0.0305633	0.0039894	1.84316e-14		cg23077820	chr2	223154176	PAX3	N_Shore	0.0126175	0.00214554	4.08327e-09
cg26355573	chr18	5197388	LOC642597	Island	0.022248	0.00290817	2.00732e-14		cg24853724	chr7	28997403	TRIL	Island	0.0151057	0.00256884	4.09411e-09
cg17280346	chr3	147126703	ZIC1	N_Shore	0.0306211	0.00400478	2.07102e-14		cg19056004	chr12	7023262	LRRC23	Island	-0.0106864	0.00181992	4.30827e-09
cg26290632	chr8	91094847	CALB1	OpenSea	0.0161961	0.00212053	2.21003e-14		cg00745389	chr7	32467435		Island	0.0137961	0.00235473	4.65946e-09
cg27076669	chr12	69327457	CPM	Island	0.0188437	0.00246809	2.25934e-14		cg15001747	chr17	35292587		Island	0.0110318	0.00188662	4.99437e-09
cg18236477	chr13	26043066	ATP8A2	Island	0.0165013	0.00216205	2.30724e-14		cg18933331	chr1	110186418		S_Shore	-0.0108738	0.00186166	5.19101e-09
cg08445802	chr6	85482612		Island	0.020387	0.00267121	2.30899e-14		cg12189835	chr11	61335071	SYT7	N_Shore	0.012092	0.0020721	5.35809e-09
cg13954457	chr5	167956819	FBLL1	Island	0.0282503	0.00371043	2.66254e-14		cg00417323	chr18	29307959		S_Shelf	-0.0170198	0.00292175	5.7044e-09
cg14871932	chr7	44185323	GCK	Island	0.0252187	0.00331241	2.66938e-14		cg02973171	chr11	82443614	FAM181B	Island	0.0234033	0.00402009	5.82873e-09
cg01820374	chr12	6882083	LAG3	N_Shore	-0.0143085	0.00188054	2.76839e-14		cg09636661	chr16	69743901	NQO1	OpenSea	-0.0114706	0.00197114	5.91035e-09
cg12534424	chr7	127992316	PRRT4	Island	0.0101893	0.00134242	3.19178e-14		cg00664406	chr3	51740875	GRM2	Island	0.0160399	0.00275677	5.942e-09
cg25427880	chr10	102322128		Island	0.0143838	0.00189992	3.71095e-14		cg25427880	chr10	102322128		Island	0.013414	0.00230553	5.94878e-09
cg21200656	chr20	21378072	NKX2-4	Island	0.0222418	0.00294655	4.40621e-14		cg16932827	chr3	193988639		S_Shore	-0.0193716	0.00333192	6.10202e-09
cg22303418	chr2	63284784		N_Shore	0.0150092	0.00198967	4.57285e-14		cg22282410	chr7	158380884	PTPRN2	Island	0.0275161	0.00473679	6.28442e-09
cg25351606	chr6	100917427		Island	0.0284344	0.00377033	4.64108e-14		cg23744638	chr11	10323902		N_Shore	-0.0200993	0.00346101	6.34625e-09
cg23368787	chr19	36049342	ATP4A	Island	0.0135221	0.00179342	4.706e-14		cg14674720	chr2	219827930		Island	0.0121828	0.00210193	6.79051e-09
cg21801378	chr15	72612125	BRUNOL6	Island	0.0203251	0.00269711	4.8508e-14		cg19510626	chr1	113934971	MAGI3	S_Shore	-0.0168333	0.00290493	6.84252e-09
cg01770755	chr15	41914122		Island	0.0206582	0.00274184	4.90462e-14		cg06291867	chr10	92617162	HTR7	Island	0.0141669	0.00244778	7.13824e-09
cg08044097	chr8	55371013	SOX17	Island	0.0273685	0.00363261	4.91605e-14		cg05412028	chr13	95952937	ABCC4	N_Shore	-0.0153632	0.00265576	7.25693e-09
cg05024939	chr4	113442251		N_Shore	0.0131861	0.00175022	4.9214e-14		cg16762684	chr18	74820493	MBP	N_Shelf	-0.0229443	0.0039678	7.35464e-09
cg03671597	chr17	27333463	SEZ6	S_Shore	0.0136764	0.00181888	5.51487e-14		cg07158339	chr9	71650237	FXN	N_Shore	-0.016024	0.0027734	7.57146e-09
cg22162281	chr2	207139197	ZDBF2	N_Shore	0.022843	0.00304247	6.0021e-14		cg12757011	chr2	162281111	TBR1	S_Shore	0.010068	0.00174292	7.62545e-09
cg18322569	chr1	91182777	BARHL2	Island	0.0304609	0.00405827	6.10176e-14		cg10778288	chr12	113917994		Island	0.015319	0.0026568	8.11981e-09
cg14704921	chr4	53728654	RASL11B	Island	0.0349278	0.00465429	6.16978e-14		cg00740914	chr2	66652111		N_Shore	-0.02193	0.00381481	8.99665e-09
cg08023265	chr1	31158138		Island	0.0108246	0.00144303	6.31925e-14		cg26290632	chr8	91094847	CALB1	OpenSea	0.0134258	0.00233927	9.5062e-09
cg03555227	chr5	170289070	RANBP17	Island	0.0180274	0.0024062	6.78025e-14		cg26685941	chr13	95952902	ABCC4	N_Shore	-0.0219166	0.00382016	9.63099e-09
cg15001747	chr17	35292587		Island	0.0124473	0.00166455	7.55189e-14		cg15728256	chr1	40254184	BMP8B	Island	0.022891	0.00400258	1.07115e-08
cg00495775	chr2	176972041	HOXD11	Island	0.0190778	0.00255508	8.22745e-14		cg06419432	chr17	25707535		OpenSea	-0.0217312	0.00380245	1.09675e-08
cg23091758	chr11	9025767	NRIP3	Island	0.0275132	0.00368528	8.28657e-14		cg08415592	chr22	36648973	APOL1	OpenSea	-0.0130669	0.00228812	1.12482e-08
cg25349154	chr18	5197559	LOC642597	S_Shore	0.019662	0.00263629	8.76885e-14		cg17168836	chr1	68256161	GNG12	OpenSea	-0.0115413	0.00202379	1.17848e-08
cg15007156	chr1	14925135	KIAA1026	Island	0.0159278	0.00213561	8.76982e-14		cg15804973	chr6	137114513	MAP3K5	S_Shore	-0.0176045	0.00308975	1.21419e-08
cg21911021	chr19	58095011	ZIK1	Island	0.0236847	0.0031769	8.96763e-14		cg07583137	chr8	82644012	CHMP4C	N_Shore	-0.0216414	0.00380389	1.27565e-08
cg05213896	chr19	50393653	IL4I1	Island	0.0251766	0.0033798	9.39551e-14		cg10247798	chr3	52008826	ABHD14B	N_Shore	-0.0114549	0.00201437	1.29617e-08
cg14020846	chr14	103674272		Island	0.0111175	0.00149247	9.40114e-14		cg14314729	chr5	179815975		N_Shore	-0.0103443	0.00182159	1.35726e-08
cg02699218	chr5	132150128	ANKRD43	Island	0.016134	0.0021689	1.016e-13		cg11693709	chr15	40542019	PAK6	N_Shelf	-0.0171858	0.00302683	1.36412e-08
cg06401019	chr5	92957098	FAM172A	Island	0.0203983	0.00274242	1.02188e-13		cg23967169	chr3	68981503	FAM19A4	Island	0.0161522	0.00285687	1.56921e-08
cg15557036	chr17	48041891		Island	0.0143367	0.00193105	1.1337e-13		cg20988565	chr8	106334333	ZFPM2	S_Shelf	-0.0183627	0.00324932	1.59272e-08
cg20119148	chr19	18344195	PDE4C	Island	0.0126171	0.0017009	1.18975e-13		cg17321954	chr3	120626881	STXBP5L	Island	0.010545	0.0018662	1.59952e-08
cg21383487	chr10	22624094		Island	0.0251447	0.0033926	1.24744e-13		cg07568841	chr7	30362781	ZNRF2	OpenSea	-0.0201559	0.00357147	1.66553e-08
cg11413039	chr11	125774447	PUS3	Island	0.0315288	0.00425459	1.25794e-13		cg11741201	chr11	35638398	FJX1	N_Shore	-0.0144184	0.00255642	1.69956e-08
cg02352240	chr16	51188372		Island	0.0162953	0.0022005	1.30847e-13		cg23174607	chr6	64281846	PTP4A1	N_Shore	0.0149107	0.0026454	1.73576e-08
cg24698655	chr6	28557774		S_Shelf	0.0128256	0.00173413	1.40366e-13		cg21117668	chr2	242498349	BOK	Island	0.021929	0.00389364	1.78113e-08
cg19064258	chr16	22826117	HS3ST2	Island	0.0159417	0.00215637	1.43739e-13		cg08992872	chr8	91095058	CALB1	OpenSea	0.0180568	0.00320669	1.79208e-08
cg25778262	chr12	69327449	CPM	Island	0.0145874	0.00197426	1.48204e-13		cg15360181	chr3	143567492	SLC9A9	OpenSea	-0.0202044	0.00358838	1.79671e-08
cg07584066	chr17	57642749	DHX40	Island	0.0219781	0.00297816	1.58547e-13		cg15957394	chr4	7941823	AFAP1	Island	0.0143808	0.00255575	1.83542e-08
cg13300273	chr1	200842890	GPR25	Island	0.0283888	0.00385401	1.7578e-13		cg05404236	chr13	110437093	IRS2	Island	0.0303403	0.00540561	1.99146e-08
cg18184411	chr1	53309261	ZYG11A	Island	0.0177526	0.00241078	1.78716e-13		cg03638795	chr11	416499	SIGIRR	Island	-0.015936	0.00284257	2.06848e-08
cg00390775	chr9	79521282	PRUNE2	Island	0.0243546	0.00330737	1.78837e-13		cg01820374	chr12	6882083	LAG3	N_Shore	-0.0120903	0.00215748	2.09605e-08
cg13378934	chr19	47910580	MEIS3	S_Shore	0.0181234	0.00246239	1.83814e-13		cg22197050	chr2	63276183	LOC100132215	Island	0.0135057	0.00241072	2.11457e-08
cg14176752	chr6	100913250		Island	0.0140019	0.00190309	1.87439e-13		cg05405914	chr16	8972233		OpenSea	-0.0100954	0.00180334	2.16615e-08
cg18247055	chr10	22634226	SPAG6	Island	0.028072	0.00381655	1.90475e-13		cg18815943	chr1	47882314	FOXE3	Island	0.0184518	0.0032996	2.24294e-08
cg05266781	chr16	54965492	IRX5	Island	0.0152579	0.00207891	2.14618e-13		cg23715749	chr1	37413867	GRIK3	OpenSea	-0.0125592	0.00224645	2.26177e-08
cg26890189	chr19	47951302	SLC8A2	Island	0.0308792	0.00421054	2.23729e-13		cg25236230	chr15	40212502	GPR176	Island	0.0140956	0.00252278	2.30559e-08
cg16783744	chr8	105478855	DPYS	Island	0.0269075	0.00367437	2.42435e-13		cg05156137	chr21	35898975	RCAN1	OpenSea	-0.0198534	0.00355853	2.41765e-08
cg09401099	chr3	156534380		Island	0.0244412	0.00334109	2.56754e-13		cg00503840	chr7	96650509	DLX5	Island	0.0114164	0.00204806	2.48595e-08
cg11563680	chr6	100917397		Island	0.0205208	0.00280883	2.75617e-13		cg19029181	chr3	147130536	ZIC1	Island	0.0170128	0.00305325	2.51824e-08
cg23605843	chr1	26735630		N_Shore	0.0197718	0.00271145	3.05442e-13		cg14305711	chr2	62132430	COMMD1	OpenSea	-0.020476	0.00367514	2.5257e-08
cg01141812	chr6	123317124	CLVS2	N_Shore	0.0121844	0.00167202	3.16319e-13		cg07388493	chr1	39491459	NDUFS5	OpenSea	-0.0130567	0.00234383	2.53759e-08
cg17977409	chr9	17579227	SH3GL2	Island	0.0327942	0.00450048	3.17322e-13		cg04581938	chr6	31364999		N_Shelf	-0.0185874	0.0033378	2.56551e-08
cg19671120	chr2	98962974	CNGA3	Island	0.0139308	0.00191479	3.45514e-13		cg20249566	chr19	16830739	NWD1	OpenSea	-0.019842	0.00356512	2.61256e-08
cg24222995	chr7	28995786	TRIL	Island	0.0264967	0.00364635	3.6852e-13		cg08739433	chr1	113051925	WNT2B	Island	0.0182998	0.00330185	2.9856e-08
cg00034076	chr8	85096037	RALYL	N_Shore	0.019512	0.00268682	3.81108e-13		cg01287975	chr7	97361241	TAC1	Island	0.0166319	0.00300857	3.23591e-08
cg04100532	chr2	210636560	UNC80	Island	0.0334459	0.00461456	4.23226e-13		cg03523785	chr14	29234981	FOXG1	Island	0.0131227	0.00237525	3.29927e-08
cg00116092	chr1	217313044		S_Shore	0.0209856	0.00289632	4.30507e-13		cg02699218	chr5	132150128	ANKRD43	Island	0.0117073	0.00211924	3.30883e-08
cg02036261	chr14	57276057	OTX2	Island	0.0230431	0.00318454	4.62326e-13		cg09401099	chr3	156534380		Island	0.0224228	0.00406084	3.3571e-08
cg10676084	chr15	27017560	GABRB3	Island	0.018414	0.00254664	4.80518e-13		cg05675373	chr1	110754257	KCNC4	Island	0.0208115	0.00377284	3.46533e-08
cg11274314	chr2	242480504		Island	0.0265714	0.00367578	4.87326e-13		cg27209729	chr11	64428925	NRXN2	S_Shore	-0.0165472	0.00300789	3.77026e-08
cg09232937	chr5	3595970	IRX1	Island	0.02038	0.00281969	4.91074e-13		cg16911349	chr19	10406935	ICAM5	Island	0.0101432	0.00184453	3.81847e-08
cg18961681	chr7	32467657		Island	0.0303313	0.00419695	4.93841e-13		cg16181396	chr3	147126206	ZIC1	N_Shore	0.0148376	0.00269847	3.8302e-08
cg24690071	chr13	100635352	ZIC2	Island	0.0170785	0.00236426	5.0612e-13		cg10242160	chr4	48493350	ZAR1	Island	0.0127509	0.00231915	3.83946e-08
cg23847109	chr1	40783060	COL9A2	Island	0.0295887	0.00410256	5.50364e-13		cg00048759	chr7	99775422	STAG3	Island	0.0155328	0.00282721	3.92827e-08
cg02519751	chr3	147126753	ZIC1	N_Shore	0.0308776	0.0042813	5.50504e-13		cg04427498	chr7	20830657		Island	0.0108194	0.00196975	3.9567e-08
cg01528542	chr12	81468232		N_Shelf	-0.0161219	0.0022366	5.66975e-13		cg10137837	chr17	6926742	BCL6B	Island	0.013014	0.00237231	4.11581e-08
cg04751276	chr15	76634843		Island	0.0150438	0.00208933	6.00812e-13		cg16604658	chr12	64847188	TBK1	S_Shore	-0.0140878	0.00257046	4.23792e-08
cg10658666	chr2	63276718	OTX1	Island	0.0144659	0.0020091	6.01235e-13		cg03607117	chr3	53080440	SFMBT1	Island	0.0178208	0.00325313	4.30016e-08
cg20677901	chr1	3568210	TP73	Island	0.0315162	0.00437823	6.09214e-13		cg19671120	chr2	98962974	CNGA3	Island	0.0107531	0.00196544	4.47272e-08
cg06966811	chr14	57276789	OTX2	Island	0.0132023	0.00183486	6.23398e-13		cg16541931	chr10	25463757	LOC100128811	Island	0.0170532	0.00311732	4.48838e-08
cg19761273	chr17	80232096	CSNK1D	S_Shore	-0.0101487	0.00141148	6.47581e-13		cg11071401	chr17	48637194	CACNA1G	Island	0.011774	0.0021536	4.57388e-08
cg19965221	chr15	30114474	TJP1	Island	0.0361805	0.00503264	6.51803e-13		cg10835286	chr2	66657913		N_Shelf	-0.0281618	0.00515996	4.82182e-08
cg06644553	chr5	115297723	LVRN	Island	0.010275	0.00143008	6.72686e-13		cg13033938	chr3	49824475	IP6K1	S_Shore	-0.0155783	0.00285561	4.88845e-08
cg03399905	chr15	79576060	ANKRD34C	Island	0.0209934	0.00292204	6.74614e-13		cg04453050	chr3	51740896	GRM2	Island	0.01051	0.00192681	4.90712e-08
cg13033938	chr3	49824475	IP6K1	S_Shore	-0.0167887	0.00233821	6.96242e-13		cg02315732	chr11	61732658	FTH1	N_Shelf	-0.0135582	0.0024887	5.09685e-08
cg08169949	chr1	28241532	RPA2	Island	0.0209048	0.00291255	7.10025e-13		cg01719405	chr14	62401258		OpenSea	-0.0171624	0.00315165	5.16514e-08
cg22694818	chr1	75595970	LHX8	Island	0.0242345	0.00337946	7.43762e-13		cg01153166	chr15	96874702	NR2F2	Island	0.0133694	0.00245749	5.32018e-08
cg02898293	chr20	25061762	VSX1	Island	0.0117818	0.00164327	7.51569e-13		cg12920180	chr14	31344444	COCH	Island	0.0245662	0.00452238	5.56819e-08
cg03473532	chr7	131008743	MKLN1	N_Shelf	-0.0188409	0.00262945	7.75998e-13		cg11847992	chr5	95590917		OpenSea	-0.0242028	0.0044622	5.82954e-08
cg11807280	chr2	66654644		S_Shore	-0.0312308	0.00435914	7.80949e-13		cg12899747	chr3	25391527		OpenSea	-0.0218201	0.00402613	5.97225e-08
cg07639287	chr22	17850911		S_Shore	0.0121522	0.00170011	8.81263e-13		cg15557036	chr17	48041891		Island	0.0117553	0.0021696	6.0212e-08
cg15843567	chr10	26223206	MYO3A	Island	0.040958	0.00573747	9.42281e-13		cg21801378	chr15	72612125	BRUNOL6	Island	0.0158005	0.00292054	6.2982e-08
cg21469505	chr18	47085749		N_Shore	-0.014984	0.00209971	9.59082e-13
cg02623400	chr1	50513749	ELAVL4	Island	0.0287766	0.00403246	9.59233e-13
cg07955995	chr7	130419159	KLF14	Island	0.0124204	0.00174084	9.69748e-13
cg22836229	chr8	49647717	EFCAB1	Island	0.0309006	0.00433326	9.96215e-13
cg25236230	chr15	40212502	GPR176	Island	0.0164733	0.00231064	1.0086e-12
cg15801340	chr19	38345819		Island	0.0138178	0.00193887	1.02777e-12
cg13570972	chr11	31839632	PAX6	Island	0.0176706	0.00248153	1.07251e-12
cg12597389	chr7	8482235	NXPH1	Island	0.0235428	0.00330893	1.11977e-12
cg10137837	chr17	6926742	BCL6B	Island	0.0148149	0.00208229	1.12123e-12
cg20442599	chr6	108479500		Island	0.0244627	0.00343857	1.12559e-12
cg24436906	chr2	242498081	BOK	Island	0.0153627	0.00216185	1.19214e-12
cg13790603	chr3	24536478	THRB	Island	0.0440555	0.00620146	1.21147e-12
cg01276475	chr6	72596176	RIMS1	Island	0.0160533	0.00226265	1.29433e-12
cg13464915	chr18	25757202	CDH2	Island	0.030078	0.00424003	1.30475e-12
cg03810428	chr12	103218441		Island	0.0172063	0.00242776	1.36734e-12
cg23995914	chr4	10459228	ZNF518B	Island	0.0226506	0.00319611	1.37122e-12
cg11299964	chr9	128469783	MAPKAP1	S_Shore	-0.011685	0.00165044	1.44245e-12
cg12348202	chr7	158381023	PTPRN2	Island	0.0207615	0.00293452	1.49524e-12
cg18358723	chr5	87955618	LOC645323	N_Shore	0.0171906	0.00243334	1.61084e-12
cg08541518	chr6	69942892	BAI3	OpenSea	0.0171636	0.00243144	1.67641e-12
cg02919422	chr8	55370544	SOX17	Island	0.0167264	0.00236962	1.68065e-12
cg05732750	chr7	6704045		Island	0.0312179	0.00442474	1.72233e-12
cg23500537	chr5	140419819		OpenSea	0.0128473	0.00182208	1.77776e-12
cg23967169	chr3	68981503	FAM19A4	Island	0.0187437	0.00265845	1.78166e-12
cg15957055	chr3	62861055	CADPS	Island	0.0252462	0.00358721	1.95229e-12
cg03738352	chr4	25657381	SLC34A2	Island	0.0297536	0.00422841	1.97005e-12
cg24199834	chr4	147560126	POU4F2	Island	0.0196505	0.00279393	2.01732e-12
cg16038120	chr14	29235196	FOXG1	Island	0.0194123	0.00276192	2.08683e-12
cg04400972	chr1	117665053	TRIM45	Island	0.0234449	0.00333952	2.21178e-12
cg19283806	chr18	66389420	CCDC102B	OpenSea	-0.0173406	0.0024708	2.24755e-12
cg18898125	chr8	24770381	NEFM	N_Shore	0.0179493	0.00255814	2.27445e-12
cg21683284	chr1	65774857	DNAJC6	N_Shore	0.0125599	0.00179017	2.28275e-12
cg19885761	chr5	175223646	CPLX2	Island	0.026062	0.00371564	2.31373e-12
cg16933388	chr3	49592529	BSN	Island	0.012684	0.00180883	2.34557e-12
cg19891728	chr8	41754871	ANK1	Island	0.0182435	0.00260172	2.34788e-12
cg01921432	chr1	91182534	BARHL2	Island	0.0232531	0.00331631	2.35354e-12
cg13921352	chr3	68981890	FAM19A4	Island	0.0194982	0.00278463	2.52224e-12
cg12838303	chr6	154360670	OPRM1	Island	0.0253475	0.00362075	2.54841e-12
cg02159381	chr11	122852523	BSX	Island	0.0109487	0.00156417	2.56499e-12
cg20992114	chr4	111542825	PITX2	Island	0.0110765	0.00158309	2.61908e-12
cg08461949	chr19	52104632		Island	0.0248058	0.003546	2.64463e-12
cg19989295	chr14	24641077	REC8	Island	0.0323471	0.00462452	2.65847e-12
cg23746497	chr6	105388668		Island	0.0196784	0.00281978	2.97896e-12
cg25078444	chr14	29235193	FOXG1	Island	0.0186795	0.00267869	3.09414e-12
cg20809378	chr11	43569555		Island	0.0222897	0.00319665	3.10621e-12
cg07850604	chr14	36003443	INSM2	Island	0.0183175	0.00262783	3.15577e-12
cg27392792	chr7	158380886	PTPRN2	Island	0.0345614	0.00495892	3.17967e-12
cg27213509	chr2	176947228	EVX2	Island	0.0145659	0.00209353	3.46096e-12
cg03224418	chr20	62611858	SAMD10	N_Shore	-0.0122467	0.00176032	3.47319e-12
cg03084724	chr10	125853232		Island	0.0223144	0.00320812	3.51057e-12
cg06819923	chr16	21214508	ZP2	OpenSea	-0.0135183	0.00194355	3.51361e-12
cg19792599	chr11	125774406	DDX25	Island	0.0353556	0.0050832	3.51633e-12
cg18501647	chr6	32117379	PRRT1	N_Shore	0.0106343	0.00152922	3.54903e-12
cg09643544	chr19	9473696	ZNF177	Island	0.0207092	0.00298093	3.72488e-12
cg23077820	chr2	223154176	PAX3	N_Shore	0.0140006	0.00201601	3.79216e-12
cg13327545	chr10	22623548		Island	0.0169957	0.00244799	3.84684e-12
cg18181196	chr1	217308156	ESRRG	Island	0.0198728	0.00286259	3.85897e-12
cg10247798	chr3	52008826	ABHD14B	N_Shore	-0.0131137	0.00188962	3.92569e-12
cg20906291	chr6	10382103		Island	0.0186774	0.00269222	3.98998e-12
cg08262002	chr4	16575323	LDB2	OpenSea	-0.0134109	0.00193321	4.00233e-12
cg05301866	chr2	162279964	TBR1	Island	0.0138375	0.00199529	4.0594e-12
cg21684012	chr6	100912906	SIM1	Island	0.0264057	0.00381027	4.20409e-12
cg24809973	chr8	72468820		Island	0.0313293	0.0045255	4.42676e-12
cg03074925	chr6	10425625		N_Shore	0.0111848	0.00161597	4.47084e-12
cg12225226	chr13	79168370		N_Shore	0.0147164	0.00212763	4.61922e-12
cg00481350	chr4	113432595		Island	0.0127303	0.00184086	4.66419e-12
cg13640414	chr19	15530870	AKAP8L	S_Shore	-0.0128248	0.001855	4.72266e-12
cg06584494	chr7	54614477	VSTM2A	Island	0.0305463	0.00442384	5.02277e-12
cg22358580	chr12	54426725	HOXC4	N_Shore	0.0116565	0.00168982	5.27039e-12
cg25453381	chr18	59562120		S_Shore	0.0100359	0.00145497	5.28666e-12
cg00376544	chr17	6679348	FBXO39	Island	0.0340519	0.00493736	5.31978e-12
cg09578568	chr4	113432770		S_Shore	0.0149587	0.00216956	5.39403e-12
cg15452970	chr1	91190620		Island	0.0217296	0.00315212	5.43854e-12
cg09473315	chr17	76228233	LOC283999	Island	0.0339261	0.00492148	5.44445e-12
cg15149095	chr1	210111672	SYT14	Island	0.0128019	0.00185713	5.44949e-12
cg01908954	chr15	51973764	SCG3	Island	0.0254329	0.00369274	5.68796e-12
cg00204501	chr15	30114651	TJP1	Island	0.0304849	0.00442973	5.90667e-12
cg08231709	chr8	99438968	KCNS2	Island	0.0193241	0.00281183	6.31215e-12
cg13654588	chr10	120354081	PRLHR	Island	0.0163821	0.00238853	6.95105e-12
cg12052661	chr9	140772545	CACNA1B	Island	0.0111168	0.00162243	7.28652e-12
cg18952796	chr7	98246633	NPTX2	Island	0.0250859	0.00366173	7.34254e-12
cg23621097	chr17	1962236	HIC1	Island	0.0250687	0.00365958	7.37691e-12
cg23836737	chr4	53411703		OpenSea	-0.0122714	0.00179228	7.55316e-12
cg26130488	chr17	59530104		Island	0.0195585	0.00285781	7.7083e-12
cg25148589	chr4	158141936	GRIA2	N_Shore	0.014645	0.00214059	7.83247e-12
cg19029181	chr3	147130536	ZIC1	Island	0.0192023	0.00280683	7.84873e-12
cg07336350	chr16	54322127		Island	0.0170009	0.00248567	7.94422e-12
cg11436113	chr20	19191145		N_Shore	-0.0127424	0.00186377	8.09456e-12
cg15201877	chr1	71512973	PTGER3	Island	0.0135816	0.00198715	8.21769e-12
cg22557662	chr19	38747374	PPP1R14A	Island	0.0264649	0.00387471	8.48147e-12
cg08441170	chr10	26223100	MYO3A	Island	0.0263949	0.00386758	8.81337e-12
cg07963234	chr4	5894923	CRMP1	Island	0.0261428	0.0038309	8.84128e-12
cg18160402	chr17	11144509	SHISA6	Island	0.0282626	0.00414159	8.84754e-12
cg26935102	chr1	145470946	POLR3GL	S_Shore	-0.0108824	0.00159476	8.8628e-12
cg01047555	chr6	127835990	C6orf174	Island	0.0188942	0.00276986	9.01927e-12
cg03927133	chr15	41794293	ITPKA	Island	0.0185763	0.00272483	9.26803e-12
cg08768421	chr9	74764504	GDA	Island	0.020168	0.00295892	9.36019e-12
cg10835286	chr2	66657913		N_Shelf	-0.0290424	0.00426097	9.36624e-12
cg27166177	chr22	49498376		Island	-0.0146424	0.0021487	9.45707e-12
cg04528819	chr7	130418315	KLF14	Island	0.0164304	0.00241224	9.67557e-12
cg16526416	chr11	20184487		N_Shore	0.016393	0.00240728	9.77658e-12
cg14209784	chr10	88729861	AGAP11	N_Shore	-0.0142132	0.00208821	1.00066e-11
cg00384539	chr8	70983567	PRDM14	Island	0.0262047	0.00385066	1.00875e-11
cg16193278	chr13	100008450	UBAC2	OpenSea	-0.0109109	0.00160414	1.03383e-11
cg00246386	chr20	2674548	EBF4	Island	0.0238863	0.00351224	1.03995e-11
cg04560225	chr1	91195336		S_Shelf	0.0184887	0.00271927	1.05225e-11
cg06458239	chr19	58038573	ZNF549	Island	0.0223668	0.00329414	1.12237e-11
cg07254032	chr5	45695839	HCN1	Island	0.016179	0.00238417	1.15282e-11
cg18902090	chr5	140306249	PCDHA7	Island	0.0164857	0.00242965	1.15904e-11
cg06874016	chr17	40177415	NKIRAS2	OpenSea	-0.0118284	0.00174357	1.1689e-11
cg04598121	chr8	57358505	PENK	Island	0.0166275	0.00245237	1.2002e-11
cg16655791	chr6	106429610		Island	0.0100066	0.00147633	1.21855e-11
cg10132208	chr19	58545542	ZSCAN1	Island	0.0278811	0.00411489	1.23844e-11
cg01196788	chr2	19561709		N_Shore	0.0180856	0.00266941	1.24288e-11
cg14699728	chr11	66188522	NPAS4	Island	0.0294759	0.00435604	1.31787e-11
cg06142537	chr2	71114785		Island	0.0209191	0.00309221	1.33201e-11
cg26248284	chr4	41362853	LIMCH1	Island	0.0278157	0.00411282	1.35007e-11
cg09834794	chr3	147087702		OpenSea	0.0172295	0.00254762	1.35155e-11
cg26931862	chr12	54349169	HOXC12	Island	0.0265088	0.00392028	1.36128e-11
cg02487453	chr22	31198724	OSBP2	Island	0.0348765	0.00515831	1.36826e-11
cg04467618	chr6	134210946	TCF21	Island	0.0170426	0.00252119	1.38223e-11
cg16135698	chr17	46825179		Island	0.0117378	0.00173683	1.39767e-11
cg10506882	chr3	35681627		Island	0.0210673	0.00311756	1.4025e-11
cg23619399	chr13	79169753		N_Shore	0.0196573	0.00291038	1.43627e-11
cg10472919	chr5	135266805	FBXL21	S_Shore	0.0182656	0.00270478	1.44734e-11
cg02571816	chr19	38747378	PPP1R14A	Island	0.0285226	0.00422421	1.45639e-11
cg12638731	chr13	36045281	NBEA	Island	0.0189117	0.00280632	1.59511e-11
cg25627226	chr18	4455337		Island	0.0309234	0.00459505	1.69975e-11
cg15084543	chr1	79472408	ELTD1	Island	0.0275171	0.0040892	1.70579e-11
cg24711336	chr10	80063791		S_Shore	-0.0100829	0.00149906	1.74256e-11
cg23683254	chr14	99584667		Island	0.01877	0.00279138	1.76478e-11
cg02932314	chr17	42733698	C17orf104	Island	0.0146492	0.00217986	1.81393e-11
cg20665157	chr7	121969421	CADPS2	OpenSea	0.0174491	0.00259661	1.81777e-11
cg08185241	chr1	209848864	G0S2	Island	0.0319041	0.00474834	1.82957e-11
cg00489401	chr5	180075875	FLT4	Island	0.0181501	0.00270156	1.83772e-11
cg20286200	chr6	133562267	EYA4	Island	0.029363	0.00437153	1.85664e-11
cg11009362	chr12	118313924	KSR2	OpenSea	0.0125384	0.00186939	1.98364e-11
cg06799422	chr15	41952235	MGA	N_Shore	0.0146962	0.00219139	1.9958e-11
cg08258526	chr8	49647734	EFCAB1	Island	0.0271531	0.00404953	2.01065e-11
cg17168836	chr1	68256161	GNG12	OpenSea	-0.0134156	0.00200116	2.0292e-11
cg00548268	chr7	98245830	NPTX2	Island	0.0118028	0.00176199	2.1047e-11
cg17370163	chr5	63461654	RNF180	Island	0.0344358	0.00514212	2.13021e-11
cg24154951	chr2	177001426		Island	0.030259	0.00452011	2.16704e-11
cg21117668	chr2	242498349	BOK	Island	0.0258127	0.00385898	2.24708e-11
cg25744767	chr7	79764178	GNAI1	Island	0.0352588	0.00527271	2.27724e-11
cg16061498	chr18	55095886		Island	0.0176121	0.00263411	2.29096e-11
cg10189695	chr4	8582300	GPR78	Island	0.015273	0.00228518	2.33279e-11
cg00959431	chr9	79638117		Island	0.0113117	0.00169267	2.34456e-11
cg16498194	chr12	130647874	FZD10	Island	0.0143666	0.00215014	2.3619e-11
cg17737621	chr20	21372480		S_Shore	0.0170125	0.00254737	2.41466e-11
cg03323696	chr5	59189120	PDE4D	Island	0.0294359	0.00440764	2.41589e-11
cg03523785	chr14	29234981	FOXG1	Island	0.0145435	0.00217825	2.4438e-11
cg26307359	chr17	27332646	SEZ6	Island	0.0275543	0.00412752	2.45972e-11
cg01915516	chr1	3568243	TP73	Island	0.0328184	0.00491692	2.47932e-11
cg24543696	chr11	12031046	DKK3	S_Shore	0.0198021	0.00296728	2.49808e-11
cg27209578	chr2	175193470		Island	0.0143859	0.00215607	2.51845e-11
cg00565688	chr1	3568212	TP73	Island	0.0290359	0.00435296	2.55138e-11
cg17380661	chr6	100912946	SIM1	Island	0.0220598	0.00330754	2.56578e-11
cg27361370	chr3	157813327		S_Shore	0.0180504	0.00270659	2.57464e-11
cg23331484	chr19	33718148	SLC7A10	S_Shore	0.0143901	0.00215999	2.69947e-11
cg22197050	chr2	63276183	LOC100132215	Island	0.0133749	0.00200815	2.7323e-11
cg18235734	chr1	91301731		Island	0.0230386	0.0034615	2.82032e-11
cg12033216	chr14	59130157		OpenSea	-0.0147947	0.00222297	2.82586e-11
cg16919569	chr4	174452835	NBLA00301	Island	0.0182342	0.00274201	2.93243e-11
cg03767531	chr2	182545572	NEUROD1	N_Shelf	0.0136851	0.00205924	3.01739e-11
cg16400492	chr5	140306213	PCDHA7	Island	0.0261275	0.00393173	3.02593e-11
cg18667659	chr2	99438903	C2orf55	Island	0.0169984	0.00255822	3.03964e-11
cg02318784	chr15	27213174		Island	0.0127031	0.00191192	3.04953e-11
cg11377136	chr22	46658960	PKDREJ	Island	0.0257912	0.00388534	3.17799e-11
cg13782884	chr1	27339287	FAM46B	Island	0.0355775	0.00536189	3.23931e-11
cg18815943	chr1	47882314	FOXE3	Island	0.0209093	0.00315158	3.25552e-11
cg00462994	chr17	42081955	NAGS	N_Shore	0.0129111	0.00194658	3.29544e-11
cg07684796	chr10	54074209	DKK1	Island	0.0204371	0.00308127	3.29624e-11
cg07152755	chr2	105474472		S_Shore	0.0183714	0.00277081	3.3497e-11
cg23049291	chr1	165204745	LMX1A	Island	0.0198394	0.00299261	3.36944e-11
cg16407471	chr11	43602914	MIR129-2	Island	0.022457	0.00338771	3.38048e-11
cg14249348	chr4	48492304	ZAR1	Island	0.0305138	0.004604	3.41029e-11
cg18693673	chr19	58629975	ZSCAN18	Island	0.0149326	0.00225375	3.45624e-11
cg21725716	chr19	1725535		Island	0.0126802	0.00191436	3.50238e-11
cg12991050	chr5	87979504	LOC645323	N_Shore	0.0180286	0.00272243	3.53748e-11
cg10778288	chr12	113917994		Island	0.0150717	0.00227845	3.71807e-11
cg02154186	chr8	26371353	PNMA2	Island	0.0167499	0.00253569	3.95777e-11
cg11231949	chr8	63161616	NKAIN3	Island	0.042943	0.00650187	3.98271e-11
cg04103761	chr1	26735606		N_Shore	0.0181708	0.00275141	3.99726e-11
cg08473330	chr2	63282883	OTX1	Island	0.0143605	0.00217512	4.05273e-11
cg21573200	chr5	2739602		Island	0.0313538	0.00474936	4.0648e-11
cg24452260	chr4	158143538	GRIA2	Island	0.0256705	0.00388863	4.07275e-11
cg11204212	chr8	95651218		Island	0.0103215	0.00156396	4.12286e-11
cg21183256	chr8	73163868		Island	0.0293957	0.00445583	4.19214e-11
cg11848563	chr1	63788557	FOXD3	Island	0.0118717	0.00180032	4.27441e-11
cg01295203	chr8	70984199	PRDM14	Island	0.0157913	0.00239558	4.34377e-11
cg23174607	chr6	64281846	PTP4A1	N_Shore	0.0180935	0.00274603	4.42876e-11
cg12852499	chr13	79170959		Island	0.0156933	0.00238352	4.57745e-11
cg10495047	chr5	139017667		Island	0.0142188	0.0021598	4.59829e-11
cg25818109	chr3	186937654	MASP1	OpenSea	-0.0174124	0.00264591	4.67672e-11
cg19407095	chr13	112721778	SOX1	Island	0.014388	0.00218705	4.74478e-11
cg00911794	chr17	1962132	HIC1	Island	0.023649	0.00359682	4.86577e-11
cg18770350	chr1	236849966	ACTN2	Island	0.0332437	0.0050582	4.95624e-11
cg00554413	chr1	59042113	TACSTD2	Island	0.0165716	0.00252216	5.01887e-11
cg19389953	chr7	121939827		N_Shore	0.0158496	0.00241236	5.02527e-11
cg21800232	chr5	79866368	ANKRD34B	Island	0.0231836	0.00352883	5.03921e-11
cg19453093	chr14	88655985	KCNK10	OpenSea	-0.0133214	0.00202783	5.05582e-11
cg01867395	chr11	31839628	PAX6	Island	0.0167508	0.00255025	5.08888e-11
cg19947104	chr11	17757342	KCNC1	Island	0.0192519	0.00293197	5.16115e-11
cg04731544	chr19	49004834	LMTK3	Island	0.0170319	0.00259459	5.22489e-11
cg06149302	chr11	134147143	GLB1L3	Island	0.0226002	0.00344585	5.4286e-11
cg05476568	chr3	153840109	SGEF	Island	0.0183218	0.00279543	5.59468e-11
cg02401454	chr16	230343	HBQ1	Island	0.0218828	0.00334131	5.78534e-11
cg05362669	chr3	61547285	PTPRG	Island	0.0188027	0.00287173	5.8496e-11
cg15493618	chr4	154714069		Island	0.0168285	0.0025731	6.14534e-11
cg05349062	chr2	74741853	TLX2	Island	0.0192899	0.00295034	6.22613e-11
cg11176990	chr2	39187533	LOC375196	Island	0.0107893	0.0016508	6.32654e-11
cg27578811	chr15	83316223	CPEB1	Island	0.0192704	0.0029491	6.39007e-11
cg21784383	chr1	217311172	ESRRG	Island	0.0187128	0.00286381	6.39376e-11
cg06081518	chr16	3220915		Island	0.0174013	0.0026639	6.47831e-11
cg07703401	chr16	230341	HBQ1	Island	0.0225506	0.00345735	6.9137e-11
cg18987410	chr11	124791197	HEPACAM	Island	0.0339823	0.00521194	7.02715e-11
cg20219381	chr8	101118083	RGS22	Island	0.0195779	0.00300356	7.11394e-11
cg10721149	chr6	25652405	SCGN	Island	0.0157845	0.0024221	7.17846e-11
cg12948621	chr19	37825446	HKR1	Island	0.0260877	0.00400374	7.22879e-11
cg00228017	chr18	53447841		Island	0.0292662	0.00449216	7.27159e-11
cg24583615	chr13	96705712	UGGT2	Island	0.0275362	0.00422823	7.39255e-11
cg14323675	chr9	17907018		Island	0.0162955	0.00250298	7.49343e-11
cg12744820	chr6	137814960	OLIG3	Island	0.0214021	0.00328744	7.50235e-11
cg24433287	chr1	38261057	MANEAL	S_Shore	0.0171031	0.00262719	7.51205e-11
cg15728256	chr1	40254184	BMP8B	Island	0.021522	0.00330681	7.59687e-11
cg06268694	chr22	46932642	CELSR1	Island	0.0298048	0.00458062	7.68073e-11
cg21709871	chr8	144923606	NRBP2	Island	0.0144986	0.00222825	7.68113e-11
cg26078977	chr5	59189467	PDE4D	Island	0.0228606	0.0035154	7.874e-11
cg18115040	chr2	176981328	HOXD10	Island	0.0225903	0.0034749	7.9788e-11
cg02928699	chr11	88241946	GRM5	Island	0.0148561	0.00228524	7.9828e-11
cg00065935	chr3	120627088	STXBP5L	Island	0.0257333	0.00396328	8.41818e-11
cg24847636	chr17	41723612	MEOX1	Island	0.0190101	0.00292831	8.47988e-11
cg15168727	chr5	72599228		Island	0.0125902	0.00193943	8.48693e-11
cg15427886	chr8	55379663		Island	0.0365313	0.00562781	8.5153e-11
cg23016129	chr10	22634224	SPAG6	Island	0.0240441	0.00370507	8.61171e-11
cg19722847	chr12	30849114	IPO8	S_Shore	-0.0139147	0.00214532	8.81024e-11
cg23833452	chr6	146864752	RAB32	Island	0.0236215	0.00364216	8.83913e-11
cg06723863	chr16	68270129	ESRP2	Island	0.0294854	0.00454796	8.97843e-11
cg00503840	chr7	96650509	DLX5	Island	0.0114521	0.00176653	9.00383e-11
cg25044651	chr5	115298720	LVRN	Island	0.0159116	0.00245571	9.20753e-11
cg12848065	chr2	207507528	LOC200726	S_Shore	0.0213259	0.003292	9.28837e-11
cg27314569	chr11	122852461	BSX	Island	0.0181869	0.00280795	9.35963e-11
cg25439496	chr6	85484627		Island	0.0201673	0.00311658	9.73784e-11
cg03998104	chr2	74743664	TLX2	Island	0.0164792	0.00254866	1.00738e-10
cg00529958	chr13	100624288	ZIC5	Island	0.0200734	0.00310485	1.01171e-10
cg08885800	chr1	201084119		Island	0.0139284	0.00215441	1.01248e-10
cg08186362	chr20	60794868	HRH3	Island	0.0296868	0.00459248	1.01812e-10
cg22929506	chr2	219137490	PNKD	S_Shelf	-0.0173479	0.00268439	1.02968e-10
cg25533247	chr19	15530630	AKAP8L	S_Shore	-0.0168486	0.00260736	1.03376e-10
cg15600488	chr8	17271119	MTMR7	Island	0.0159018	0.00246113	1.03888e-10
cg19908812	chr4	164253006	NPY1R	Island	0.0283658	0.00439391	1.07712e-10
cg24935332	chr11	31846819		N_Shore	0.0166642	0.00258223	1.09352e-10
cg13633270	chr18	55095555		Island	0.0166565	0.00258129	1.09796e-10
cg13016408	chr2	133426298	LYPD1	N_Shore	0.0138444	0.00214571	1.1028e-10
cg02355885	chr2	30142990	ALK	Island	0.0245861	0.00381168	1.11699e-10
cg01422881	chr1	44873692	RNF220	Island	0.0200798	0.0031144	1.13769e-10
cg10827488	chr11	113953838	ZBTB16	Island	0.0200151	0.00310451	1.14023e-10
cg11215976	chr1	236849942	ACTN2	Island	0.0283285	0.00439688	1.17241e-10
cg20747538	chr3	137838021		S_Shelf	-0.0106135	0.00164766	1.1824e-10
cg05344430	chr13	28366600	GSX1	Island	0.0203018	0.00315222	1.19112e-10
cg20279283	chr8	11566863	GATA4	Island	0.010156	0.0015777	1.21671e-10
cg19922137	chr1	210111561	SYT14	Island	0.0310274	0.00482139	1.23173e-10
cg13904970	chr5	123987667	ZNF608	Island	0.0430201	0.00668497	1.23192e-10
cg10056132	chr10	50887731	C10orf53	Island	0.0180557	0.00280656	1.2478e-10
cg26813646	chr10	50817651	SLC18A3	Island	0.0282729	0.00439515	1.25326e-10
cg05670348	chr22	34316316	LARGE	Island	0.0251291	0.00390695	1.26021e-10
cg06027843	chr10	102440894		Island	0.0138696	0.00215693	1.27414e-10
cg00875989	chr18	44774054		Island	0.0112956	0.00175679	1.27876e-10
cg21899500	chr3	51740850	GRM2	Island	0.0155903	0.00242544	1.29466e-10
cg19261426	chr1	228560439	OBSCN	S_Shore	-0.012218	0.00190126	1.30785e-10
cg06825039	chr7	20824905	SP8	Island	0.0148428	0.0023103	1.32202e-10
cg08550101	chr7	20823981	SP8	Island	0.0169988	0.00264817	1.37121e-10
cg12087643	chr10	118033370	GFRA1	Island	0.0174757	0.00272306	1.38385e-10
cg25994988	chr11	122652382	UBASH3B	OpenSea	-0.0102004	0.00159036	1.41862e-10
cg06200092	chr14	54413763		Island	0.0179427	0.00279828	1.43574e-10
cg14670435	chr2	180726464	MIR1258	Island	0.0130746	0.00203958	1.45107e-10
cg10836392	chr22	44258132	SULT4A1	Island	0.0237334	0.00370261	1.45623e-10
cg06942701	chr2	162280009	TBR1	Island	0.0187868	0.00293518	1.54798e-10
cg07231955	chr3	169386507		Island	0.0223319	0.003492	1.60394e-10
cg10479082	chr7	28996639	TRIL	Island	0.0257858	0.00403281	1.61611e-10
cg10092878	chr7	73038859	MLXIPL	Island	0.0246805	0.00386098	1.63419e-10
cg12758687	chr11	113346327	DRD2	Island	0.0124133	0.00194227	1.64676e-10
cg02105326	chr2	239149142	HES6	Island	0.0115579	0.00180881	1.66123e-10
cg07015629	chr2	213403212	ERBB4	Island	0.0245564	0.00384387	1.67581e-10
cg21870884	chr1	200842429	GPR25	Island	0.0111899	0.00175163	1.67778e-10
cg04733537	chr12	130388748	TMEM132D	Island	0.0216971	0.00339783	1.70767e-10
cg08463758	chr20	39995649	EMILIN3	Island	0.0141605	0.00221835	1.73244e-10
cg02964724	chr11	2292361	ASCL2	Island	0.0137637	0.0021564	1.73933e-10
cg13823169	chr9	139776893		N_Shelf	-0.0119471	0.00187367	1.81385e-10
cg16933181	chr18	24765485	CHST9	Island	0.0239836	0.00376218	1.83044e-10
cg16086620	chr14	93389557	CHGA	Island	0.0323078	0.00506985	1.85927e-10
cg09595479	chr12	49689212	PRPH	Island	0.0158626	0.00248957	1.87027e-10
cg22264930	chr17	15244482	TEKT3	N_Shore	0.0231763	0.00363754	1.87295e-10
cg03614193	chr18	55021542	ST8SIA3	Island	0.0227574	0.00357223	1.88231e-10
cg13974632	chr11	27740813	BDNF	Island	0.0267512	0.00419937	1.88668e-10
cg01175767	chr1	112283245	C1orf183	Island	0.0204307	0.00320778	1.90126e-10
cg12595013	chr3	147128123	ZIC1	Island	0.0301017	0.0047302	1.96905e-10
cg19855470	chr22	40060836	CACNA1I	Island	0.0154488	0.00242768	1.97093e-10
cg18582992	chr15	45479642	SHF	Island	0.0162674	0.00255692	1.99032e-10
cg00663972	chr13	112721725	SOX1	Island	0.0179097	0.00281581	2.01224e-10
cg23546474	chr2	223163033	PAX3	Island	0.0195236	0.00307024	2.03121e-10
cg24719321	chr11	122850490	BSX	N_Shore	0.0129738	0.00204075	2.0525e-10
cg23715749	chr1	37413867	GRIK3	OpenSea	-0.0161291	0.00253755	2.06841e-10
cg23920642	chr7	121947425		S_Shore	0.0120935	0.00190304	2.08638e-10
cg03002352	chr2	17699688	RAD51AP2	OpenSea	0.0169789	0.00267368	2.14768e-10
cg22560214	chr4	13531213		Island	0.0105869	0.00166718	2.15076e-10
cg25302419	chr5	11904015	CTNND2	Island	0.0186712	0.00294096	2.17175e-10
cg24653181	chr15	90039582	RHCG	Island	0.0183662	0.00289296	2.17316e-10
cg03602730	chr3	120626911	STXBP5L	Island	0.0176297	0.0027778	2.20087e-10
cg15852516	chr8	17270812	MTMR7	Island	0.0186944	0.00294609	2.21726e-10
cg23695504	chr1	247275344	C1orf229	Island	0.0342129	0.00539176	2.21841e-10
cg02164046	chr3	187388148	SST	Island	0.0190658	0.00300473	2.22048e-10
cg10137231	chr14	24641021	REC8	N_Shore	0.0139252	0.00219472	2.22629e-10
cg09816471	chr16	11761860	SNN	Island	0.0151961	0.0023973	2.31533e-10
cg04976151	chr16	57496328	POLR2C	N_Shore	-0.012446	0.00196443	2.3631e-10
cg24497732	chr7	42278077	GLI3	S_Shore	0.0105455	0.00166459	2.37049e-10
cg15895690	chr14	60982635		Island	0.0143259	0.00226148	2.377e-10
cg20585530	chr14	60975912	SIX6	Island	0.0246268	0.00388897	2.41249e-10
cg19239040	chr7	35298664		S_Shore	0.0173162	0.00273542	2.44561e-10
cg22943590	chr2	66648797		N_Shelf	-0.0316643	0.00500413	2.48962e-10
cg19760241	chr17	35300010	LHX1	Island	0.0207592	0.00328304	2.56287e-10
cg04961582	chr14	95239464		Island	0.0185598	0.00293537	2.56842e-10
cg19352038	chr2	223164869	PAX3	S_Shore	0.0157987	0.00249908	2.58509e-10
cg11529128	chr6	35772890	LHFPL5	N_Shore	0.01375	0.00217633	2.65e-10
cg00058879	chr22	40082173	CACNA1I	Island	0.0171946	0.00272308	2.71238e-10
cg16773899	chr5	83680326	EDIL3	Island	0.0208298	0.00329969	2.74289e-10
cg14186066	chr14	60976115	SIX6	Island	0.0150128	0.00237938	2.79827e-10
cg18698884	chr11	16632724		Island	0.0129566	0.00205397	2.8252e-10
cg09260089	chr10	134599860	NKX6-2	Island	0.0236511	0.00374999	2.8456e-10
cg16371032	chr8	95654541	ESRP1	Island	0.0122824	0.00194922	2.95388e-10
cg17712694	chr5	16180068	2018-03-11	Island	0.0249601	0.00396138	2.96015e-10
cg26113809	chr12	54132180		Island	0.0256802	0.00407707	3.00184e-10
cg25084878	chr5	127873711	FBN2	Island	0.028287	0.0044929	3.05583e-10
cg09817427	chr6	85474313	TBX18	S_Shore	0.0140307	0.00222918	3.0918e-10
cg17241310	chr1	91182856	BARHL2	Island	0.0146391	0.00232725	3.16818e-10
cg23495748	chr5	175223636	CPLX2	Island	0.0187826	0.00298726	3.22454e-10
cg09241332	chr3	147126638	ZIC1	N_Shore	0.0137027	0.00217936	3.22639e-10
cg17243289	chr18	45458021	SMAD2	Island	0.0185288	0.00294735	3.24512e-10
cg12711760	chr11	20132923	NAV2	OpenSea	-0.0123925	0.00197143	3.25685e-10
cg10804656	chr10	22623460		Island	0.0165933	0.00264138	3.34091e-10
cg19389884	chr11	1358515		Island	0.0242614	0.0038622	3.34781e-10
cg21523251	chr4	8582110	GPR78	Island	0.0160003	0.00254746	3.36677e-10
cg18343437	chr8	142528415		Island	0.0258555	0.00411721	3.3889e-10
cg23917057	chr2	88752619	FOXI3	Island	0.0147218	0.00234569	3.47105e-10
cg26161329	chr17	56832991	PPM1E	Island	0.0177552	0.00282909	3.47561e-10
cg22815110	chr1	63788933	FOXD3	Island	0.0198535	0.00316522	3.55562e-10
cg26902216	chr8	120220410	MAL2	Island	0.0250696	0.00399712	3.56646e-10
cg02374745	chr17	6679564	FBXO39	Island	0.028554	0.004554	3.60818e-10
cg06558502	chr19	57610699		Island	0.0122409	0.00195233	3.61304e-10
cg12877723	chr8	57358312	PENK	Island	0.0306061	0.00488491	3.71762e-10
cg09017434	chr5	16179660	2018-03-11	Island	0.0304711	0.00486535	3.77932e-10
cg17729667	chr20	25566382	NINL	Island	0.0118418	0.00189136	3.8255e-10
cg05155965	chr15	96873885	NR2F2	Island	0.0185662	0.00296563	3.83884e-10
cg21184711	chr7	122488330	CADPS2	OpenSea	0.0186176	0.00297573	3.93738e-10
cg25693132	chr3	51740741	GRM2	Island	0.0130339	0.00208352	3.95645e-10
cg07149609	chr1	170630734		Island	0.0219403	0.00350925	4.04891e-10
cg15485728	chr9	79521359	PRUNE2	Island	0.0163485	0.00261489	4.05036e-10
cg08992872	chr8	91095058	CALB1	OpenSea	0.0197411	0.00315765	4.05659e-10
cg07540103	chr17	6679499	FBXO39	Island	0.0282287	0.00451833	4.16833e-10
cg11832722	chr18	28623060	DSC3	Island	0.0170915	0.0027362	4.19865e-10
cg01666793	chr19	54485460	CACNG8	Island	0.0143482	0.00229781	4.25731e-10
cg20979799	chr6	117198560	RFX6	Island	0.0159578	0.00255564	4.2611e-10
cg12451153	chr22	37099549	CACNG2	Island	0.0227515	0.00364556	4.35129e-10
cg17199800	chr7	96632777	DLX6AS	N_Shore	0.0153972	0.002468	4.41044e-10
cg27252164	chr11	2292373	ASCL2	Island	0.016968	0.00272184	4.54668e-10
cg04360793	chr1	79472361	ELTD1	Island	0.0234962	0.00376907	4.54817e-10
cg23026864	chr5	140306231	PCDHA7	Island	0.0214195	0.0034362	4.5619e-10
cg14425564	chr9	126794772	LHX2	OpenSea	0.0209059	0.00335419	4.58222e-10
cg27147819	chr20	21378074	NKX2-4	Island	0.0222379	0.00356822	4.59895e-10
cg19284211	chr20	20347495	INSM1	Island	0.0163216	0.00262012	4.68445e-10
cg12928668	chr5	115910729	SEMA6A	Island	0.0177701	0.0028551	4.84733e-10
cg01366419	chr7	70597091	WBSCR17	Island	0.022789	0.00366159	4.85263e-10
cg17029354	chr12	115134904		N_Shore	0.0166991	0.00268367	4.89367e-10
cg09099868	chr10	22622793		N_Shore	0.0153063	0.00245989	4.89712e-10
cg23805357	chr10	25464139	LOC100128811	Island	0.0244331	0.00393	5.06517e-10
cg16932827	chr3	193988639		S_Shore	-0.0158382	0.00254822	5.11945e-10
cg07173635	chr9	971480		Island	0.0199984	0.00321815	5.157e-10
cg26856607	chr19	19325920	NCAN	S_Shelf	0.0137083	0.00220631	5.19101e-10
cg23950157	chr17	48275919	COL1A1	N_Shore	-0.0112052	0.00180352	5.19874e-10
cg14934413	chr11	20184162		N_Shore	0.010529	0.00169484	5.21801e-10
cg03975694	chr19	38042472	ZNF540	S_Shelf	0.0144451	0.00232754	5.42919e-10
cg12325536	chr5	87968658	LOC645323	Island	0.0212902	0.00343067	5.43999e-10
cg10242160	chr4	48493350	ZAR1	Island	0.011341	0.00182776	5.47552e-10
cg11574469	chr6	72130615	C6orf155	Island	0.0199895	0.00322164	5.47796e-10
cg03190219	chr7	25898688		Island	0.0232384	0.00374561	5.4986e-10
cg21303011	chr3	24537177	THRB	Island	0.0227504	0.00366732	5.52039e-10
cg14473924	chr3	73674170	PDZRN3	Island	0.0210582	0.00339487	5.54115e-10
cg00008033	chr19	52429980	ZNF613	OpenSea	0.016279	0.00262468	5.56504e-10
cg26354128	chr14	93897195	KIAA1409	Island	0.0258592	0.00416973	5.58726e-10
cg08810238	chr17	27225046	FLOT2	S_Shore	-0.0112892	0.00182082	5.64398e-10
cg18668813	chr6	114177341	MARCKS	N_Shelf	0.026648	0.00429918	5.70438e-10
cg17861230	chr19	18343901	PDE4C	Island	0.0187856	0.00303135	5.75084e-10
cg26669806	chr19	18899483	COMP	Island	0.0259256	0.00418416	5.78693e-10
cg07861564	chr12	119616618	HSPB8	OpenSea	0.0163308	0.0026359	5.80987e-10
cg17457560	chr8	32405851	NRG1	Island	0.0257153	0.00415125	5.84417e-10
cg07109287	chr9	126774073	LHX2	Island	0.0192428	0.00310728	5.90945e-10
cg02245004	chr15	76634887		Island	0.02002	0.00323349	5.96076e-10
cg08119884	chr2	79739863	CTNNA2	Island	0.0281164	0.00454354	6.08502e-10
cg13878010	chr3	123167276	ADCY5	Island	0.0213907	0.00345742	6.13571e-10
cg22213242	chr11	66083573	CD248	Island	0.0124749	0.00201701	6.21667e-10
cg18143296	chr3	157812763		Island	0.0147018	0.00237732	6.24177e-10
cg05962092	chr19	49575664	KCNA7	Island	0.0193552	0.00313043	6.29235e-10
cg22797031	chr1	170630070		N_Shore	0.0197177	0.00319036	6.39358e-10
cg12238343	chr5	33936402	RXFP3	Island	0.0167247	0.00270847	6.61828e-10
cg25635352	chr3	160822720	B3GALNT1	Island	0.0210723	0.00341453	6.77113e-10
cg20959866	chr1	4714008	AJAP1	Island	0.0154836	0.00250922	6.79923e-10
cg02287710	chr14	102027660	DIO3	Island	0.0208048	0.00337177	6.81672e-10
cg00792966	chr6	21595983	SOX4	Island	0.0167423	0.00271376	6.85528e-10
cg03422911	chr1	237205295	RYR2	Island	0.0123212	0.0019973	6.87599e-10
cg18279094	chr1	63790044	FOXD3	Island	0.0295354	0.00478852	6.91767e-10
cg23361092	chr13	79170923		Island	0.0116475	0.00188851	6.93586e-10
cg27384695	chr19	19271486	LOC729991-MEF2B	OpenSea	0.0177482	0.00287789	6.95627e-10
cg09848096	chr10	118928012		Island	0.0169174	0.00274338	6.97613e-10
cg10530883	chr5	3596207	IRX1	Island	0.0319602	0.00518351	7.01485e-10
cg01557798	chr1	228400628	OBSCN	Island	0.0126981	0.00205946	7.01536e-10
cg13473356	chr3	179754613	PEX5L	Island	0.019104	0.00309893	7.06209e-10
cg08090640	chr17	41159289	IFI35	OpenSea	-0.0103885	0.00168517	7.06333e-10
cg13176012	chr2	157176971		Island	0.0128132	0.00207975	7.23134e-10
cg03200166	chr11	61335254	SYT7	Island	0.0246552	0.00400227	7.2601e-10
cg12400336	chr15	30114871	TJP1	Island	0.0186349	0.00302675	7.42577e-10
cg21816330	chr17	27044629	RAB34	Island	0.0266817	0.00433653	7.61328e-10
cg13959344	chr6	32901642		OpenSea	-0.0123946	0.00201475	7.65422e-10
cg00006081	chr10	124908907	HMX2	Island	0.0139514	0.00226883	7.78965e-10
cg14246617	chr3	69788840	MITF	Island	0.0217783	0.00354292	7.89715e-10
cg21781979	chr13	100547292	CLYBL	Island	0.0176711	0.00287492	7.91421e-10
cg13234863	chr12	130389138	TMEM132D	Island	0.012917	0.00210148	7.91489e-10
cg09805010	chr3	24536077	THRB	Island	0.0240854	0.00391977	8.01667e-10
cg05617469	chr13	100624281	ZIC5	Island	0.0110361	0.0017963	8.05731e-10
cg00468146	chr6	19838211	ID4	Island	0.0173362	0.0028245	8.36751e-10
cg05425754	chr5	54528249	CCNO	Island	0.011805	0.0019238	8.44665e-10
cg12969644	chr9	85678242	RASEF	Island	0.0187748	0.00305975	8.4589e-10
cg12781700	chr17	42733729	C17orf104	Island	0.0200035	0.00326026	8.48628e-10
cg27252696	chr6	100912940	SIM1	Island	0.019737	0.00321699	8.50277e-10
cg26350754	chr6	33043868	HLA-DPB1	OpenSea	-0.0187499	0.00305687	8.58588e-10
cg21458907	chr3	62860802	CADPS	Island	0.0160575	0.00261864	8.67879e-10
cg01410472	chr8	75896975	CRISPLD1	Island	0.0254384	0.00415277	9.03122e-10
cg00486340	chr4	4860026	MSX1	Island	0.0169584	0.00276927	9.13708e-10
cg14168923	chr13	28366606	GSX1	Island	0.0170654	0.00278723	9.19871e-10
cg17252960	chr6	19837350	ID4	N_Shore	0.0191165	0.00312267	9.25002e-10
cg06564388	chr5	153855257	HAND1	Island	0.0168608	0.00275451	9.29009e-10
cg21325154	chr4	141490354	UCP1	Island	0.0234441	0.00383161	9.43998e-10
cg10741025	chr14	37132665	PAX9	Island	0.0244591	0.00399781	9.46808e-10
cg02119363	chr3	179754603	PEX5L	Island	0.0194676	0.00318303	9.59156e-10
cg25049597	chr15	75119018	CPLX3	OpenSea	0.0103829	0.00169813	9.69875e-10
cg04846036	chr10	8079205		S_Shore	0.0117646	0.00192416	9.70893e-10
cg17165841	chr2	207507001	LOC200726	Island	0.0135459	0.00221563	9.72919e-10
cg26718878	chr7	96647882		S_Shore	0.0179092	0.0029299	9.80508e-10
cg07068674	chr14	37123778		N_Shore	0.0140491	0.00229863	9.84303e-10
cg18556676	chr12	22095111		Island	0.0116958	0.00191382	9.88712e-10
cg16054275	chr1	169556022	F5	OpenSea	-0.0128789	0.00210857	1.00973e-09
cg10192893	chr4	41747895	PHOX2B	Island	0.0217567	0.00356412	1.03196e-09
cg12453631	chr3	157812226		Island	0.0123827	0.00203026	1.06687e-09
cg20175390	chr2	119599459		Island	0.0132619	0.00217456	1.06969e-09
cg15712559	chr20	58180616	PHACTR3	Island	0.0196594	0.00322495	1.08724e-09
cg04418492	chr8	65711327	CYP7B1	Island	0.0315806	0.00518348	1.11121e-09
cg00105628	chr20	21087165		Island	0.0126821	0.00208159	1.11157e-09
cg04836038	chr13	99739382	DOCK9	Island	0.0153145	0.00251495	1.13329e-09
cg18273840	chr5	45695643	HCN1	Island	0.0282632	0.00464266	1.14532e-09
cg06000994	chr19	30866194	ZNF536	Island	0.0315568	0.00518399	1.14799e-09
cg24884142	chr1	119532056	TBX15	Island	0.0208306	0.00342374	1.1709e-09
cg14405924	chr10	131758112	EBF3	Island	0.0133088	0.00218769	1.17596e-09
cg25802093	chr10	22634038	SPAG6	Island	0.0112347	0.00184768	1.19863e-09
cg20426994	chr7	130418324	KLF14	Island	0.0169169	0.00278228	1.20007e-09
cg19098763	chr1	50513661	ELAVL4	Island	0.018611	0.00306148	1.20875e-09
cg00303541	chr3	51741280	GRM2	Island	0.0204353	0.00336367	1.23745e-09
cg19402885	chr12	15475236	PTPRO	N_Shore	0.0147277	0.00242435	1.2406e-09
cg14016177	chr9	131965610		Island	0.0184723	0.00304348	1.28336e-09
cg10575261	chr5	178368160	ZNF454	Island	0.0225233	0.0037111	1.28577e-09
cg12097222	chr8	16885000	EFHA2	Island	0.0320009	0.00527463	1.30359e-09
cg03562414	chr19	52391078	ZNF577	Island	0.0256647	0.00423202	1.32428e-09
cg00434010	chr6	100903691	SIM1	Island	0.0105083	0.00173383	1.35502e-09
cg24693053	chr4	682834	MFSD7	Island	0.0289083	0.00476993	1.35679e-09
cg01610632	chr3	147127579	ZIC1	Island	0.0187329	0.00309153	1.36603e-09
cg03705912	chr5	16179210	2018-03-11	Island	0.0219976	0.00363089	1.3744e-09
cg08370996	chr15	96874031	NR2F2	Island	0.0176407	0.00291248	1.38748e-09
cg13246235	chr6	12749978	PHACTR1	Island	0.0240521	0.00397226	1.40409e-09
cg26053864	chr15	35087635	ACTC1	OpenSea	0.0210424	0.00347649	1.42386e-09
cg20359994	chr6	27599141		Island	0.0129363	0.00213733	1.42565e-09
cg12279419	chr6	33943662		Island	0.0130445	0.00215568	1.4373e-09
cg04295144	chr19	10407184	ICAM5	Island	0.0191192	0.00316064	1.45605e-09
cg24633978	chr2	176972581	HOXD11	N_Shore	0.031709	0.00524198	1.45711e-09
cg02402091	chr10	114135092	ACSL5	OpenSea	-0.0116013	0.00191896	1.48818e-09
cg15562220	chr6	25652395	SCGN	Island	0.014927	0.00246961	1.50088e-09
cg01620309	chr17	42856469	ADAM11	N_Shore	-0.0169206	0.00279968	1.50573e-09
cg12497914	chr20	2674285	EBF4	Island	0.0196626	0.0032549	1.53253e-09
cg23130254	chr2	176964588	HOXD12	Island	0.0157067	0.00260038	1.53947e-09
cg14823851	chr17	59532306	TBX4	Island	0.0195398	0.0032376	1.58689e-09
cg02722188	chr4	55099058	PDGFRA	Island	0.0213769	0.00354225	1.59139e-09
cg14459130	chr2	175199646	SP9	Island	0.0214177	0.00355095	1.62394e-09
cg00100800	chr9	109625179	ZNF462	S_Shore	0.024159	0.00400923	1.68231e-09
cg06155229	chr7	102937535	PMPCB	N_Shore	-0.0172018	0.00285475	1.68395e-09
cg04684267	chr19	58694502	ZNF274	Island	0.0144903	0.00240528	1.69771e-09
cg18077971	chr2	223164867	PAX3	S_Shore	0.0213436	0.00354334	1.70593e-09
cg08849574	chr19	58125953	ZNF134	S_Shore	0.0170353	0.00282814	1.70678e-09
cg16020747	chr8	85095394	RALYL	N_Shore	0.0290081	0.00481591	1.70806e-09
cg05666820	chr7	72848703	FZD9	Island	0.020665	0.00343094	1.71071e-09
cg00413617	chr11	17757415	KCNC1	Island	0.0170317	0.00282809	1.71904e-09
cg00260802	chr20	21372203		Island	0.0107373	0.00178465	1.78255e-09
cg18797590	chr4	15480643	CC2D2A	OpenSea	-0.0152597	0.00253633	1.78283e-09
cg19078576	chr5	17217877	BASP1	Island	0.0394508	0.00655847	1.7961e-09
cg04581938	chr6	31364999		N_Shelf	-0.0156927	0.00260938	1.81032e-09
cg21303386	chr1	241520311	RGS7	Island	0.0199015	0.00330971	1.82054e-09
cg10150592	chr10	102440856		Island	0.0241151	0.00401292	1.86259e-09
cg08894594	chr1	62208631	INADL	Island	0.016837	0.00280953	2.06245e-09
cg12079303	chr1	61547163	NFIA	N_Shore	-0.0131612	0.00219646	2.07276e-09
cg02093112	chr17	6679495	FBXO39	Island	0.0272547	0.00454876	2.07671e-09
cg22995692	chr5	141263164		Island	0.0166227	0.00277433	2.078e-09
cg11358945	chr2	157185891	NR4A2	Island	0.018047	0.00301311	2.10495e-09
cg26946259	chr2	119599545		Island	0.0153942	0.00257046	2.11312e-09
cg11354629	chr13	28366598	GSX1	Island	0.0214806	0.00358722	2.12342e-09
cg24938830	chr2	210636539	UNC80	Island	0.0230449	0.00384857	2.12562e-09
cg23615676	chr5	113697632	KCNN2	Island	0.0205924	0.00343901	2.12588e-09
cg07851675	chr5	2755540		Island	0.0186231	0.00311064	2.13878e-09
cg25032595	chr13	96204978	CLDN10	Island	0.0266837	0.00445812	2.15825e-09
cg12188986	chr11	93063886	CCDC67	Island	0.0337824	0.00564518	2.17333e-09
cg24041541	chr8	77586395	LOC100192378	N_Shelf	0.0187813	0.00314016	2.21752e-09
cg12377139	chr10	22634218	SPAG6	Island	0.0184617	0.00308729	2.23236e-09
cg11993754	chr17	37856513	ERBB2	Island	0.0130459	0.00218195	2.245e-09
cg18733255	chr17	39942970	JUP	Island	0.0183636	0.00307298	2.28934e-09
cg07780095	chr12	85674296	ALX1	Island	0.0315637	0.00528214	2.29298e-09
cg01658421	chr2	176945899	EVX2	Island	0.014357	0.00240399	2.34115e-09
cg12296772	chr8	17271067	MTMR7	Island	0.0261802	0.00438502	2.36732e-09
cg23449696	chr3	147125942	ZIC1	N_Shore	0.0103831	0.00173958	2.39078e-09
cg22156456	chr17	39844239	EIF1	N_Shore	-0.0120535	0.00201946	2.39192e-09
cg05142982	chr8	495736	C8orf42	Island	0.0261482	0.00438162	2.40609e-09
cg11071401	chr17	48637194	CACNA1G	Island	0.0124227	0.00208166	2.40616e-09
cg27139836	chr2	219868065	CCDC108	S_Shore	0.026714	0.00447794	2.4361e-09
cg21927946	chr19	4769688	MIR7-3	OpenSea	0.0122558	0.0020548	2.45437e-09
cg23281154	chr6	72130547	C6orf155	Island	0.0186299	0.00312453	2.48464e-09
cg18006568	chr2	71205891	ANKRD53	Island	0.0284541	0.00477424	2.5234e-09
cg27353143	chr19	38308057		Island	0.0225795	0.00378902	2.53475e-09
cg05798720	chr18	24235718		Island	0.0202411	0.0033971	2.54831e-09
cg18573383	chr12	75603401	KCNC2	S_Shore	0.0136098	0.00228421	2.54993e-09
cg03734874	chr14	105071382	TMEM179	Island	0.01494	0.00250749	2.55148e-09
cg26674943	chr15	76627788	ISL2	Island	0.0214644	0.0036045	2.60242e-09
cg12215340	chr20	4229610	ADRA1D	Island	0.021745	0.00365167	2.60396e-09
cg09659227	chr17	46797291		Island	0.0141777	0.00238129	2.61979e-09
cg10743390	chr19	30020728	VSTM2B	Island	0.0103514	0.00173888	2.63406e-09
cg16911349	chr19	10406935	ICAM5	Island	0.0106632	0.00179127	2.63503e-09
cg13929328	chr10	129535898	FOXI2	Island	0.021701	0.00364588	2.64548e-09
cg03007201	chr19	57875238	TRAPPC2P1	S_Shore	0.0161878	0.00271981	2.65183e-09
cg17737681	chr2	172952136	DLX1	Island	0.026046	0.00437639	2.6573e-09
cg11701471	chr8	54164051	OPRK1	Island	0.0275347	0.00462656	2.6578e-09
cg00884093	chr22	46932648	CELSR1	Island	0.0279003	0.00469144	2.72982e-09
cg06498267	chr5	45695922	HCN1	Island	0.020068	0.00337512	2.75015e-09
cg24488891	chr10	25464132	LOC100128811	Island	0.0251959	0.00423857	2.77414e-09
cg17445145	chr4	330290	ZNF141	Island	0.0195176	0.00328397	2.79343e-09
cg12563178	chr10	20105641	PLXDC2	Island	0.024714	0.0041585	2.79845e-09
cg02008154	chr7	35293537	TBX20	Island	0.0150152	0.00252674	2.80675e-09
cg03573446	chr20	55841893	BMP7	S_Shore	0.0145679	0.00245186	2.8228e-09
cg07936950	chr2	172953134	DLX1	Island	0.0164868	0.00277493	2.82686e-09
cg01127300	chr22	38614796		S_Shelf	-0.0146639	0.0024685	2.84367e-09
cg07636295	chr20	656446	SCRT2	Island	0.0243935	0.00410904	2.91079e-09
cg27130665	chr11	40316514	LRRC4C	OpenSea	-0.013095	0.00220658	2.94748e-09
cg25537993	chr19	58545182	ZSCAN1	Island	0.0291411	0.00491143	2.96874e-09
cg02150988	chr2	177053283	HOXD1	Island	0.0140936	0.00237534	2.96894e-09
cg13012916	chr14	36973691	SFTA3	Island	0.0149992	0.00252885	3.00658e-09
cg01295399	chr10	50820278	SLC18A3	Island	0.0117802	0.00198632	3.01647e-09
ch.1.171672612F	chr1	173405989		OpenSea	-0.0194948	0.00328738	3.02552e-09
cg14345012	chr20	26189240	MIR663	Island	0.0177259	0.00298961	3.04468e-09
cg09624466	chr14	57278710	OTX2OS1	Island	0.0188398	0.00317749	3.04517e-09
cg04061117	chr3	9594385	LHFPL4	N_Shore	0.0208535	0.00351819	3.0787e-09
cg13563725	chr15	27212911		Island	0.0115127	0.00194274	3.10401e-09
cg26118906	chr14	58332488		Island	0.01883	0.00317797	3.12008e-09
cg03699182	chr2	121104187	INHBB	Island	0.0223988	0.00378289	3.19825e-09
cg08441806	chr10	134599149	NKX6-2	Island	0.0263201	0.00444523	3.20038e-09
cg04913979	chr3	157821994	SHOX2	N_Shore	0.0173459	0.00293032	3.22981e-09
cg06577205	chr5	15500714	FBXL7	Island	0.0341394	0.00576808	3.24532e-09
cg24136205	chr13	100624293	ZIC5	Island	0.0151207	0.00255579	3.2933e-09
cg07333191	chr4	13526769		Island	0.0151991	0.00256905	3.29401e-09
cg07203423	chr2	74743009	TLX2	Island	0.026223	0.00443437	3.34743e-09
cg05378938	chr1	179560983	TDRD5	Island	0.0263775	0.00446085	3.35699e-09
cg05200037	chr6	149772346	ZC3H12D	Island	0.025091	0.00424362	3.36669e-09
cg03771840	chr6	30140145	TRIM15	Island	0.0147382	0.00249283	3.37502e-09
cg03237648	chr10	7454759	SFMBT2	Island	0.0174337	0.00294959	3.40956e-09
cg12541454	chr4	174437915		Island	0.0104929	0.00177557	3.4302e-09
cg04969688	chr15	30114816	TJP1	Island	0.0155604	0.00263341	3.44504e-09
cg24567424	chr13	108520566	FAM155A	Island	0.0264455	0.00447563	3.44647e-09
cg22158769	chr2	39187539	LOC375196	Island	0.0121788	0.00206126	3.45365e-09
cg12685846	chr15	30114814	TJP1	Island	0.0203496	0.00344582	3.51402e-09
cg09082287	chr1	65730494	DNAJC6	N_Shore	0.027876	0.0047204	3.51731e-09
cg22418909	chr8	41166738	SFRP1	Island	0.0168955	0.00286198	3.56034e-09
cg25784308	chr2	131513216	FAM123C	N_Shore	0.016899	0.00286342	3.59841e-09
cg18932726	chr10	128594141	DOCK1	Island	0.0344964	0.00584573	3.61042e-09
cg13488201	chr10	128077323	ADAM12	Island	0.0178886	0.00303147	3.6137e-09
cg07499072	chr5	52776694	FST	N_Shore	0.0146326	0.00247978	3.61858e-09
cg08475096	chr4	158143750	GRIA2	Island	0.016307	0.00276457	3.66684e-09
cg00613752	chr6	110300308	GPR6	Island	0.0113184	0.00191902	3.67932e-09
cg23934731	chr15	89904873		Island	0.0193206	0.00327616	3.6944e-09
cg07212778	chr2	119916510	C1QL2	Island	0.0193299	0.00327807	3.70785e-09
cg04834436	chr16	55362754	IRX6	Island	0.0135852	0.00230413	3.72421e-09
cg07780543	chr12	22094750		Island	0.0201587	0.00341993	3.75844e-09
cg14359680	chr14	105532208	GPR132	OpenSea	-0.0127105	0.00215701	3.8003e-09
cg15439862	chr18	28622593	DSC3	Island	0.0177561	0.00301441	3.85274e-09
cg19049194	chr2	175193754		Island	0.0122767	0.00208446	3.86989e-09
cg21884231	chr3	170303721	SLC7A14	Island	0.0291412	0.00494954	3.91691e-09
cg16632715	chr2	176972113	HOXD11	Island	0.0140256	0.00238221	3.91711e-09
cg20232986	chr6	100915767		Island	0.0228776	0.00388622	3.93625e-09
cg08141424	chr3	73674087	PDZRN3	Island	0.0202566	0.00344148	3.95578e-09
cg19542816	chr2	177053295	HOXD1	Island	0.0233775	0.00397185	3.96144e-09
cg19165390	chr18	56932082		Island	0.0113552	0.00192946	3.97696e-09
cg23944804	chr20	11871384	BTBD3	Island	0.0331072	0.00562737	4.02311e-09
cg17133388	chr3	122102727	FAM162A	N_Shore	-0.0160596	0.00272992	4.03374e-09
cg11831981	chr15	51973661	SCG3	Island	0.0243354	0.00413842	4.09407e-09
cg26252167	chr6	110300573	GPR6	Island	0.0273805	0.00465673	4.10833e-09
cg14374829	chr21	33244742	HUNK	N_Shore	0.0141731	0.00241056	4.11293e-09
cg02681442	chr14	29236008	FOXG1	N_Shore	0.0274045	0.00466148	4.12953e-09
cg10523019	chr2	227700458	RHBDD1	Island	0.0150989	0.00256839	4.13353e-09
cg22059812	chr1	19992564	HTR6	Island	0.0134185	0.0022827	4.1442e-09
cg22586221	chr15	78984179		OpenSea	-0.0125233	0.00213081	4.17141e-09
cg04739647	chr2	176987462	HOXD9	Island	0.0171216	0.0029134	4.18169e-09
cg09754845	chr7	1408818		Island	0.0184395	0.00313806	4.20097e-09
cg21355828	chr7	149389814		Island	0.0172685	0.00293911	4.2173e-09
cg07570142	chr6	132722421	MOXD1	Island	0.0179744	0.00306029	4.26917e-09
cg20988565	chr8	106334333	ZFPM2	S_Shelf	-0.0152821	0.00260197	4.27256e-09
cg21381065	chr18	49866304	DCC	N_Shelf	0.012871	0.0021918	4.29668e-09
ch.2.105901354F	chr2	106534922		OpenSea	-0.0227093	0.00386731	4.30238e-09
cg12277666	chr1	179560870	TDRD5	Island	0.0184304	0.00314091	4.41453e-09
cg21809447	chr1	102462682	OLFM3	OpenSea	0.0131111	0.00223522	4.47276e-09
cg08138505	chr11	67118746	LOC100130987	N_Shelf	-0.014041	0.00239409	4.49538e-09
cg15397374	chr8	49647703	EFCAB1	Island	0.0212157	0.00361747	4.49679e-09
cg09983897	chr16	31483285	TGFB1I1	Island	0.0237303	0.00404752	4.54799e-09
cg26115633	chr10	129535893	FOXI2	Island	0.0278193	0.00474545	4.5647e-09
cg09643136	chr2	223176683		Island	0.011676	0.00199205	4.59246e-09
cg05937737	chr3	170303540	SLC7A14	Island	0.0189458	0.00323328	4.63938e-09
cg02657721	chr3	50305831	SEMA3B	OpenSea	-0.0106591	0.00182006	4.72857e-09
cg22821324	chr4	176923439	GPM6A	Island	0.0216703	0.00370056	4.74287e-09
cg12127472	chr17	42733724	C17orf104	Island	0.0208578	0.00356187	4.7457e-09
cg10828337	chr14	29236476	FOXG1	N_Shore	0.0173645	0.00296611	4.7895e-09
cg22367191	chr6	10425648		N_Shore	0.0197722	0.0033784	4.8416e-09
cg00686880	chr21	43186522	RIPK4	Island	0.0113375	0.00193792	4.90591e-09
cg24221648	chr13	79170283		Island	0.0183756	0.00314121	4.91992e-09
cg21365298	chr2	19563387		S_Shore	0.0158075	0.0027026	4.94547e-09
cg16150752	chr5	16180072	2018-03-11	Island	0.022838	0.00390517	4.9712e-09
cg26985289	chr1	9884622	CLSTN1	Island	0.0288932	0.00494436	5.10633e-09
cg25549459	chr2	105471252	POU3F3	Island	0.0163689	0.00280118	5.10887e-09
cg12648074	chr5	140864474	PCDHGA4	N_Shore	0.0165964	0.00284094	5.16172e-09
cg10836101	chr19	30020886	VSTM2B	Island	0.0230738	0.0039505	5.19727e-09
cg07178825	chr1	3649574	TP73	Island	0.0106781	0.00182857	5.23297e-09
cg00757070	chr11	118827082	UPK2	OpenSea	-0.010169	0.00174288	5.3927e-09
cg26330518	chr8	24770342	NEFM	N_Shore	0.0148477	0.00254608	5.49049e-09
cg19401340	chr17	56833197	PPM1E	Island	0.010454	0.00179307	5.53629e-09
cg13636189	chr9	102587074	NR4A3	Island	0.0127995	0.00219736	5.71299e-09
cg06391468	chr17	70117530	SOX9	Island	0.0148178	0.00254395	5.72067e-09
cg21039708	chr14	57278729	OTX2OS1	Island	0.0160978	0.0027653	5.8367e-09
cg15731815	chr1	6269260	RNF207	Island	0.0306	0.00525814	5.90079e-09
cg27152890	chr19	45900241	PPP1R13L	Island	0.0306826	0.00527269	5.91449e-09
cg21553596	chr21	42688635	FAM3B	N_Shore	0.0279842	0.00480949	5.93697e-09
cg02646491	chr11	2890710	KCNQ1DN	Island	0.0197174	0.00339037	6.03791e-09
cg00158333	chr17	47075855	IGF2BP1	Island	0.0141784	0.0024389	6.11992e-09
cg25766046	chr9	94712122	ROR2	Island	0.0116522	0.00200448	6.13357e-09
cg10238818	chr21	27945554	CYYR1	Island	0.0268011	0.00461064	6.14064e-09
cg18280830	chr14	57265875		S_Shore	0.01421	0.0024448	6.1614e-09
cg17802949	chr22	40060891	CACNA1I	Island	0.0111755	0.00192342	6.23948e-09
cg18301583	chr19	53635967	ZNF415	Island	0.0276711	0.00476301	6.26332e-09
cg18257814	chr2	55646430	CCDC88A	N_Shore	0.0239336	0.00412012	6.2865e-09
cg06383163	chr8	139509073	FAM135B	Island	0.0233886	0.0040265	6.29695e-09
cg13279673	chr6	50674522		OpenSea	0.017648	0.0030392	6.36746e-09
cg18018027	chr6	99275335		N_Shore	0.0201061	0.00346284	6.38888e-09
cg01464052	chr1	150255137	C1orf51	S_Shore	0.0122913	0.00211701	6.39847e-09
cg25026529	chr1	91183051	BARHL2	N_Shore	0.0160648	0.00276704	6.4061e-09
cg08120263	chr14	29236013	FOXG1	N_Shore	0.0254734	0.00439072	6.56677e-09
cg00333226	chr7	49813763	VWC2	Island	0.020704	0.00356874	6.57264e-09
cg14175438	chr7	121036729	FAM3C	S_Shore	-0.0137864	0.00237671	6.60737e-09
cg13283952	chr2	121412005		Island	0.0197477	0.00340576	6.6974e-09
cg14556303	chr2	217237036	2018-03-04	Island	0.0125836	0.00217032	6.70887e-09
cg07580038	chr2	149634631	KIF5C	S_Shore	0.0174171	0.00300517	6.80367e-09
cg18240400	chr10	46168597	ANUBL1	Island	0.0100693	0.00173742	6.80893e-09
cg03902729	chr17	42081932	NAGS	N_Shore	0.0129651	0.00223733	6.83548e-09
cg17098147	chr10	22634142	SPAG6	Island	0.0208318	0.00359577	6.89693e-09
cg18972811	chr4	20254736	SLIT2	Island	0.0187743	0.00324183	6.98642e-09
cg15912800	chr7	27209197	MIR196B	Island	0.0282539	0.00487952	7.02586e-09
cg16081281	chr8	23559839		Island	0.0168115	0.00290502	7.16333e-09
cg16604658	chr12	64847188	TBK1	S_Shore	-0.0139525	0.002411	7.1654e-09
cg06139908	chr7	54614620	VSTM2A	Island	0.0250108	0.00432229	7.18774e-09
cg22489321	chr13	100643388		S_Shore	0.0168116	0.00290638	7.27874e-09
cg15310492	chr11	30038677	KCNA4	Island	0.0248736	0.00430091	7.32366e-09
cg16232126	chr2	108603005	SLC5A7	Island	0.0228655	0.00395377	7.3286e-09
cg14042143	chr7	2646782	IQCE	S_Shore	-0.0188112	0.00325293	7.34427e-09
cg12645220	chr20	9819272	PAK7	Island	0.0132258	0.00228713	7.3516e-09
cg00688962	chr4	21950567	KCNIP4	Island	0.0254386	0.00439909	7.35163e-09
cg21504918	chr5	150400001	GPX3	Island	0.0156716	0.00271022	7.36316e-09
cg26755141	chr6	100903839	SIM1	N_Shore	0.0138531	0.00239596	7.38809e-09
cg04792712	chr8	17271105	MTMR7	Island	0.0149593	0.00258743	7.40336e-09
cg27052113	chr19	47951305	SLC8A2	Island	0.0222753	0.00385474	7.52864e-09
cg18539122	chr13	79169872		N_Shore	0.0132318	0.00228985	7.5378e-09
cg17809748	chr4	13548336	LOC285548	N_Shore	0.0121174	0.00209706	7.54695e-09
cg14305711	chr2	62132430	COMMD1	OpenSea	-0.0171417	0.00296659	7.54835e-09
cg05383490	chr13	108518955	FAM155A	N_Shore	0.0140694	0.00243519	7.57993e-09
cg17497271	chr15	40212781	GPR176	Island	0.0139143	0.00240841	7.58782e-09
cg03909500	chr5	33936597	RXFP3	Island	0.0122165	0.00211457	7.59143e-09
cg13834623	chr6	25652407	SCGN	Island	0.0168766	0.00292128	7.59841e-09
cg22200289	chr19	34175374	CHST8	Island	0.0123197	0.00213357	7.73205e-09
cg03660500	chr1	197887649	LHX9	Island	0.0142873	0.00247516	7.82189e-09
cg25500080	chr5	140346199	PCDHAC2	Island	0.0210045	0.00363943	7.8627e-09
cg08185661	chr11	7273498	SYT9	Island	0.0193913	0.00335999	7.86872e-09
cg01606885	chr5	53765871		OpenSea	-0.017312	0.003	7.8965e-09
cg03031959	chr9	85677921	RASEF	Island	0.0230748	0.00400275	8.1781e-09
cg17882660	chr13	100637258	ZIC2	Island	0.0155358	0.00269551	8.23391e-09
cg22797900	chr20	656558	SCRT2	Island	0.014726	0.00255501	8.23521e-09
cg05903444	chr5	2751041	IRX2	Island	0.0192186	0.00333681	8.43213e-09
cg03900143	chr3	147111660	ZIC4	Island	0.0265043	0.00460206	8.45001e-09
cg00891995	chr1	153113262	SPRR2C	OpenSea	-0.0165569	0.00287542	8.50818e-09
cg15962547	chr1	204183337	GOLT1A	OpenSea	0.014478	0.0025145	8.52271e-09
cg16288089	chr7	97361408	TAC1	Island	0.020474	0.00355612	8.54246e-09
cg01243823	chr16	50732212	NOD2	OpenSea	-0.0181239	0.00314832	8.5777e-09
cg18691434	chr7	99775425	STAG3	Island	0.0138116	0.00239927	8.58258e-09
cg26872137	chr8	35092870	UNC5D	Island	0.0296177	0.00514544	8.60749e-09
cg11823511	chr1	91183697	BARHL2	Island	0.0285191	0.00495569	8.6729e-09
cg14317285	chr3	181444870	SOX2OT	Island	0.0249936	0.00434428	8.75585e-09
cg17807479	chr17	11145042	SHISA6	Island	0.0176802	0.00307373	8.81703e-09
cg21494776	chr19	10397780	ICAM4	Island	0.0231783	0.00402998	8.84775e-09
cg18301891	chr14	102027172	DIO3	Island	0.0304051	0.00529024	9.06307e-09
cg27603796	chr7	117512803	CTTNBP2	N_Shore	0.017398	0.00302771	9.12443e-09
cg02795076	chr12	50505329	C12orf62	Island	0.0150525	0.0026196	9.13107e-09
cg23065934	chr5	16180266	2018-03-11	Island	0.0207868	0.00361794	9.16621e-09
cg25645064	chr3	147096130		OpenSea	0.0198375	0.00345363	9.24883e-09
cg22809047	chr2	101618261	RPL31	Island	0.0103464	0.00180206	9.38694e-09
cg05380982	chr21	39288378	KCNJ6	Island	0.0127801	0.00222605	9.40333e-09
cg12457773	chr6	24126497	NRSN1	Island	0.0150832	0.00262731	9.41616e-09
cg12788037	chr17	33775860	SLFN13	N_Shore	0.0156597	0.00272774	9.41762e-09
cg08806153	chr2	176971961	HOXD11	Island	0.0173363	0.00302252	9.70998e-09
cg03301200	chr8	99954557		Island	0.017807	0.00310517	9.77275e-09
cg09360770	chr16	86600326	FOXC2	Island	0.0154157	0.00268829	9.78749e-09
cg04008901	chr7	82072779	CACNA2D1	Island	0.0201974	0.00352244	9.81291e-09
cg06391199	chr2	209271661	PTH2R	Island	0.0168965	0.00294683	9.82099e-09
cg12497564	chr3	139258295	RBP1	Island	0.022126	0.00385906	9.83669e-09
cg17092624	chr3	44690187	ZNF35	Island	0.0224551	0.00391715	9.89617e-09
cg02844545	chr6	10882043	GCM2	Island	0.0103866	0.00181282	1.0071e-08
cg04865691	chr13	112723421	SOX1	Island	0.0115985	0.00202443	1.00854e-08
cg23748737	chr22	20791733	SCARF2	Island	0.0150177	0.00262132	1.00979e-08
cg20019985	chr11	32008961		Island	0.0247998	0.00432896	1.01135e-08
cg05835105	chr4	111543401	PITX2	Island	0.0258584	0.00451428	1.01547e-08
cg26802289	chr7	20817859		Island	0.0199474	0.00348238	1.01566e-08
cg07737781	chr7	73038866	MLXIPL	Island	0.0167184	0.00291868	1.01583e-08
cg07080372	chr11	796607	SLC25A22	N_Shore	-0.0131701	0.00229967	1.02251e-08
cg03469054	chr12	130387861	TMEM132D	Island	0.0166048	0.00289952	1.0238e-08
cg09082903	chr4	164253207	NPY1R	Island	0.027066	0.00472693	1.02871e-08
cg02760031	chr20	591151	TCF15	Island	0.0215684	0.00376965	1.05534e-08
cg04379738	chr14	50155174	POLE2	Island	0.0185152	0.00323724	1.06873e-08
cg11375458	chr2	177003996		N_Shore	0.0137907	0.00241214	1.083e-08
cg09438147	chr2	210636533	UNC80	Island	0.0167581	0.00293128	1.08436e-08
cg12738197	chr8	125985883	ZNF572	OpenSea	0.0297778	0.00521076	1.09913e-08
cg19395441	chr12	121454451	C12orf43	S_Shore	-0.0164595	0.00288023	1.09936e-08
cg07351192	chr3	5137773		Island	0.0182032	0.00318565	1.10268e-08
cg10239388	chr7	70596308	WBSCR17	Island	0.0150013	0.00262604	1.11323e-08
cg23395688	chr12	127386483		OpenSea	-0.012921	0.00226214	1.11771e-08
cg17941572	chr1	63784454		Island	0.0205526	0.00359894	1.12494e-08
cg19884262	chr10	129535968	FOXI2	Island	0.0246812	0.0043223	1.12852e-08
cg26763486	chr10	124013672	TACC2	OpenSea	-0.0130324	0.00228232	1.12886e-08
cg16483916	chr19	5567758	PLAC2	Island	0.0103103	0.0018066	1.14962e-08
cg14353137	chr8	67873799		Island	0.0186103	0.00326158	1.15721e-08
cg10635122	chr19	52391090	ZNF577	Island	0.0198315	0.00347648	1.167e-08
cg02250594	chr18	55103353	ONECUT2	Island	0.0167539	0.00293731	1.17134e-08
cg26296488	chr4	9783192	DRD5	Island	0.0276959	0.00485728	1.18448e-08
cg00048759	chr7	99775422	STAG3	Island	0.0144185	0.00252901	1.18947e-08
cg02801786	chr12	113914222		Island	0.0215869	0.0037873	1.19938e-08
cg08039301	chr17	47072907		Island	0.0197412	0.00346374	1.20249e-08
cg15907944	chr22	27152698		Island	0.0196472	0.00344758	1.20629e-08
cg26969888	chr19	14064254	PODNL1	S_Shore	-0.0105424	0.00185147	1.24037e-08
cg18420965	chr4	66535145	EPHA5	N_Shore	0.0239616	0.00420845	1.24329e-08
cg08641579	chr7	79083447	MAGI2	Island	0.0249759	0.00438665	1.24381e-08
cg03544320	chr4	5894691	CRMP1	Island	0.033382	0.00586534	1.26002e-08
cg14311597	chr17	2652531	MIR1253	Island	0.0185754	0.00326381	1.26056e-08
cg22320365	chr17	36718198	SRCIN1	Island	0.0198233	0.00348384	1.26995e-08
cg11719362	chr7	25900355		N_Shore	0.0143764	0.0025276	1.28703e-08
cg05926722	chr14	26674202		Island	0.0194133	0.0034139	1.29627e-08
cg12259537	chr19	58514694	ZNF606	S_Shore	0.0157931	0.0027779	1.30591e-08
cg09515953	chr19	38747355	PPP1R14A	Island	0.0217037	0.00381842	1.31627e-08
cg20818778	chr1	235814145	GNG4	N_Shore	0.0146479	0.00257815	1.33462e-08
cg03160135	chr6	117586918	VGLL2	Island	0.0136162	0.00239674	1.33817e-08
cg26276120	chr12	6977747	TPI1	S_Shore	-0.0132681	0.0023367	1.36161e-08
cg00699993	chr4	158141570	GRIA2	Island	0.0245837	0.00433115	1.37855e-08
cg00329615	chr3	118706648	IGSF11	OpenSea	-0.0141895	0.00249992	1.3791e-08
cg18235937	chr1	6268858	RNF207	Island	0.0278588	0.00490848	1.38172e-08
cg26513192	chr1	94703378	ARHGAP29	S_Shore	0.0161938	0.00285356	1.3875e-08
cg26578856	chr19	11998651	ZNF69	N_Shore	0.0237331	0.00418273	1.39444e-08
cg20052760	chr6	10510789		OpenSea	-0.0104571	0.00184411	1.4233e-08
cg04047221	chr13	112723477	SOX1	Island	0.0219537	0.00387305	1.44199e-08
cg09445939	chr10	54074079	DKK1	Island	0.0229959	0.00405865	1.46248e-08
cg02997982	chr19	41082291	SHKBP1	N_Shore	0.0147823	0.00261004	1.48199e-08
cg21829923	chr2	171573891	SP5	Island	0.0132187	0.00233449	1.49336e-08
cg26953453	chr12	54346784		Island	0.0126264	0.00223149	1.529e-08
cg06638433	chr17	47075175	IGF2BP1	Island	0.0101819	0.00179967	1.53426e-08
cg15270654	chr8	97170666	GDF6	N_Shore	0.0178137	0.00314864	1.53515e-08
cg02994974	chr11	13984544	SPON1	Island	0.014429	0.00255056	1.53864e-08
cg04552470	chr1	20669792	VWA5B1	Island	0.0192478	0.00340259	1.54217e-08
cg03342498	chr6	10411372	TFAP2A	N_Shore	0.0152704	0.0027007	1.5654e-08
cg16705627	chr13	112721950	SOX1	Island	0.0162335	0.00287117	1.5679e-08
cg12997720	chr7	27225058	HOXA11AS	Island	0.0175765	0.00311137	1.61287e-08
cg00619126	chr2	105459775		Island	0.0251097	0.00444597	1.62575e-08
cg19230755	chr7	65878503		Island	0.0185905	0.00329197	1.63051e-08
cg06279276	chr16	67184164	B3GNT9	Island	0.0205755	0.00364414	1.64051e-08
cg10331779	chr5	11904811	CTNND2	S_Shore	0.0128189	0.00227075	1.64939e-08
cg04293085	chr20	4202378	ADRA1D	Island	0.0249151	0.00441376	1.65304e-08
cg05474139	chr7	47294330		S_Shore	0.0190027	0.00336655	1.65608e-08
cg00107187	chr14	105070998	TMEM179	Island	0.0147435	0.00261266	1.67024e-08
cg10242602	chr4	188916875	ZFP42	Island	0.020021	0.00354844	1.67894e-08
cg13449778	chr1	179712298	FAM163A	Island	0.0297251	0.00526949	1.69093e-08
cg25352836	chr19	19625264	TSSK6	Island	0.0144195	0.00255683	1.70432e-08
cg18443359	chr5	134374693		Island	0.019673	0.00348966	1.7251e-08
cg09942248	chr2	182545625	NEUROD1	N_Shelf	0.0172115	0.00305439	1.75036e-08
cg07539798	chr5	140811312	PCDHGA4	Island	0.0111262	0.00197553	1.78117e-08
cg01294808	chr5	3599686	IRX1	Island	0.01958	0.00347658	1.78148e-08
cg08122140	chr14	34420415	EGLN3	Island	0.0257529	0.00457385	1.79736e-08
cg17953764	chr4	48492845	ZAR1	Island	0.0163408	0.00290312	1.81576e-08
cg04684516	chr5	121647858	SNCAIP	Island	0.0175538	0.00311876	1.81813e-08
cg26702958	chr10	102996254	FLJ41350	Island	0.0204509	0.00363431	1.83187e-08
cg27621129	chr7	19152121		Island	0.0143901	0.00255895	1.87184e-08
cg25682299	chr13	79177886	POU4F1	Island	0.0160198	0.00285109	1.9227e-08
cg12214908	chr19	47910549	MEIS3	Island	0.0203228	0.00361742	1.93135e-08
cg23290344	chr8	24771466	NEFM	Island	0.026963	0.00479983	1.93744e-08
cg11502555	chr13	100627341		S_Shelf	0.0138344	0.00246305	1.9454e-08
cg20268039	chr7	25900167		N_Shore	0.0121771	0.00216823	1.95263e-08
cg18651870	chr18	70535005	NETO1	Island	0.0229555	0.00408983	1.99042e-08
cg27223047	chr5	127874825	FBN2	Island	0.0199853	0.00356143	2.00485e-08
cg20801476	chr7	27281465	EVX1	N_Shore	0.0107098	0.00190864	2.00885e-08
cg01582980	chr7	20825545	SP8	Island	0.0237781	0.00423774	2.01108e-08
cg13982098	chr5	87955859	LOC645323	Island	0.0107332	0.00191296	2.0143e-08
cg21657577	chr19	52956622	ZNF578	N_Shore	0.0107042	0.00190829	2.03092e-08
cg04169021	chr17	35060451		Island	0.0162101	0.00289016	2.03807e-08
cg04738965	chr3	147127662	ZIC1	Island	0.0218724	0.00390007	2.0443e-08
cg02055963	chr13	28543520	CDX2	Island	0.0135354	0.00241354	2.04543e-08
cg03437157	chr6	100052633		S_Shore	0.0146075	0.00260485	2.04894e-08
cg24644551	chr6	100050918		N_Shore	0.0139661	0.00249113	2.06641e-08
cg09655666	chr17	34820190		Island	0.0191525	0.00341626	2.06748e-08
cg27024876	chr19	49867109	DKKL1	Island	0.0129385	0.00230806	2.07312e-08
cg12610471	chr10	22634199	SPAG6	Island	0.0130177	0.00232276	2.08972e-08
cg05756933	chr6	110300101	GPR6	Island	0.0194021	0.00346265	2.10353e-08
cg18764577	chr18	7117790	LAMA1	Island	0.0261863	0.00467611	2.14321e-08
cg17051321	chr15	83952508	BNC1	Island	0.0108247	0.00193359	2.1653e-08
cg18445088	chr22	40081812	CACNA1I	Island	0.0125876	0.00224904	2.18218e-08
cg13786089	chr19	3869086	ZFR2	Island	0.023487	0.00420049	2.25116e-08
cg15205547	chr7	23514347		Island	0.0125222	0.00223993	2.26493e-08
cg21629500	chr5	2754753	C5orf38	Island	0.0173262	0.00310121	2.31127e-08
cg14289985	chr19	57018848	ZNF471	Island	0.0197168	0.0035303	2.33666e-08
cg15447540	chr8	132054713		Island	0.0124518	0.00222954	2.3383e-08
cg11981599	chr8	11566526	GATA4	Island	0.0110467	0.00197902	2.37909e-08
cg25256723	chr1	169555944	F5	OpenSea	-0.014622	0.00261963	2.38183e-08
cg00924143	chr12	114881676		Island	0.0177963	0.00318941	2.40778e-08
cg17554604	chr7	140774522		Island	0.0235875	0.00422907	2.44023e-08
cg27501458	chr22	44258690	SULT4A1	S_Shore	0.0123686	0.00221783	2.44849e-08
cg24125828	chr6	32117049	PRRT1	Island	0.0162203	0.00290911	2.46527e-08
cg05470502	chr1	200011976	NR5A2	Island	0.0106109	0.00190316	2.46971e-08
cg15529692	chr20	55840433	BMP7	Island	0.0215541	0.00386671	2.48581e-08
cg20482698	chr1	236849994	ACTN2	Island	0.0228037	0.00409208	2.50907e-08
cg11428724	chr1	18957632	PAX7	Island	0.0222647	0.00399593	2.52052e-08
cg20052718	chr7	19156902	TWIST1	Island	0.0209904	0.00376782	2.53312e-08
cg07846220	chr18	7117680	LAMA1	Island	0.0315944	0.00567145	2.53619e-08
cg07408835	chr5	140306377	PCDHAC1	Island	0.0185368	0.00332758	2.53778e-08
cg07150445	chr14	29235448	FOXG1	Island	0.0114681	0.00205894	2.54888e-08
cg02388882	chr10	88731631	AGAP11	Island	0.015628	0.00280683	2.57894e-08
cg21694941	chr8	57358590	PENK	Island	0.0171869	0.00308685	2.58007e-08
cg22851420	chr1	40149650	HPCAL4	Island	0.0209178	0.00375732	2.5883e-08
cg14603345	chr20	11871375	BTBD3	Island	0.0324613	0.00583273	2.616e-08
cg18311537	chr7	27209195	MIR196B	Island	0.0157199	0.00282488	2.62475e-08
cg23677657	chr7	96619076	DLX6AS	OpenSea	0.0112489	0.00202146	2.6256e-08
cg24150153	chr1	94703463	ARHGAP29	S_Shore	0.0161324	0.00290083	2.67764e-08
cg00930873	chr15	58357973	ALDH1A2	Island	0.0105429	0.00189579	2.67945e-08
cg18104919	chr5	7851396	C5orf49	Island	0.0239311	0.00430369	2.6886e-08
cg02106850	chr6	85474093	TBX18	Island	0.0290405	0.00522281	2.69268e-08
cg15110296	chr12	12509705	LOH12CR1	N_Shore	-0.0148453	0.00266993	2.69526e-08
cg03817667	chr7	54609953	VSTM2A	Island	0.0254835	0.0045834	2.6986e-08
cg26133769	chr4	30723855	PCDH7	Island	0.0264177	0.00475318	2.73048e-08
cg15132565	chr5	72740154		Island	0.0157151	0.00282772	2.73632e-08
cg17007640	chr14	29243504	C14orf23	Island	0.0142572	0.00256589	2.75338e-08
cg06704122	chr2	119604702	EN1	N_Shore	0.0274126	0.00493449	2.77122e-08
cg12939283	chr6	33044012	HLA-DPB1	OpenSea	-0.0218148	0.00392861	2.81138e-08
cg04425624	chr6	31543565	TNF	OpenSea	-0.0232213	0.00418326	2.84037e-08
cg05128922	chr12	114882879		S_Shore	0.0129616	0.00233518	2.84774e-08
cg16184803	chr4	111542444	PITX2	Island	0.0108873	0.00196317	2.92676e-08
cg26189067	chr2	32852828	TTC27	N_Shore	0.0116861	0.00210826	2.97328e-08
cg23130097	chr8	120220484	MAL2	Island	0.030986	0.00559044	2.97894e-08
cg03277049	chr3	156534076		Island	0.0165494	0.00298593	2.98246e-08
cg11011938	chr5	9545976	SEMA5A	Island	0.0188725	0.00340543	2.99206e-08
cg10177394	chr6	10385126		Island	0.0224143	0.00404511	3.00592e-08
cg02222791	chr14	88621424		OpenSea	-0.0215145	0.00388392	3.03567e-08
cg02744113	chr2	73147030	EMX1	Island	0.0137702	0.002486	3.0402e-08
cg15540820	chr3	27765283	EOMES	Island	0.0154294	0.00278586	3.05111e-08
cg23420260	chr2	177053285	HOXD1	Island	0.0261364	0.00471907	3.05111e-08
cg03365437	chr15	58357874	ALDH1A2	Island	0.0159862	0.00288656	3.05697e-08
cg14319409	chr5	151304409	GLRA1	Island	0.0218892	0.00395267	3.06274e-08
cg02391713	chr6	105400985		Island	0.0144656	0.00261272	3.08378e-08
cg18729298	chr11	2555203	KCNQ1	N_Shore	0.0156266	0.0028239	3.13577e-08
cg03450948	chr2	177053274	HOXD1	Island	0.0271671	0.00491086	3.16526e-08
cg19021076	chr17	42091819	TMEM101	Island	0.0140398	0.00253825	3.17888e-08
cg13612317	chr10	32345864	KIF5B	S_Shore	-0.0128291	0.00231955	3.18635e-08
cg19481686	chr9	22005288	CDKN2BAS	N_Shore	0.0216978	0.00392335	3.1945e-08
cg06522288	chr8	77586439	LOC100192378	N_Shelf	0.014142	0.00255737	3.20453e-08
cg14685796	chr5	50265660		Island	0.0151897	0.00274693	3.20745e-08
cg06215569	chr1	110611465	ALX3	Island	0.0186982	0.00338173	3.21723e-08
cg00353773	chr10	44880708	CXCL12	Island	0.0199885	0.0036176	3.28855e-08
cg00858840	chr2	171573839	SP5	Island	0.0206093	0.00373306	3.3757e-08
cg13673164	chr1	110009509	SYPL2	Island	0.0213621	0.00386981	3.3862e-08
cg12894649	chr20	11871396	BTBD3	Island	0.0285868	0.00517934	3.40173e-08
cg19616230	chr4	25657429	SLC34A2	Island	0.0279993	0.00507331	3.41068e-08
cg20792062	chr12	5153288	KCNA5	Island	0.0133093	0.00241173	3.41792e-08
cg25564800	chr3	122234134	KPNA1	S_Shore	-0.014217	0.00257643	3.42703e-08
cg10131312	chr3	68057357	FAM19A1	S_Shore	0.0130965	0.0023745	3.47866e-08
cg08694544	chr19	12946228	RTBDN	S_Shore	0.0119921	0.00217444	3.48749e-08
cg11438428	chr10	23481594	PTF1A	Island	0.0110658	0.00200669	3.4984e-08
cg06629130	chr18	44787585		Island	0.0252022	0.00457194	3.54065e-08
cg06661266	chr3	134027721		N_Shelf	-0.0128363	0.00232912	3.56324e-08
cg04104132	chr11	2465440	KCNQ1	Island	0.0134312	0.00243735	3.57661e-08
cg08813062	chr2	175199576	SP9	Island	0.0179066	0.00325018	3.60027e-08
ch.14.97331099F	chr14	98261346		OpenSea	-0.0212256	0.00385288	3.60853e-08
cg15250507	chr1	200860365	C1orf106	Island	0.0206736	0.00375319	3.62343e-08
cg03730428	chr11	32009004		Island	0.0292175	0.00530547	3.64903e-08
cg14859460	chr5	178422244	GRM6	Island	0.0189462	0.00344083	3.66453e-08
cg05099387	chr2	177053292	HOXD1	Island	0.0218741	0.00397356	3.69356e-08
cg12393318	chr5	87981068	LOC645323	Island	0.020019	0.00363731	3.71696e-08
cg07995179	chr6	85484287		Island	0.0241684	0.00439238	3.74798e-08
cg10805721	chr6	83075187	TPBG	Island	0.0153554	0.00279232	3.81654e-08
cg01400401	chr19	4769531	MIR7-3	OpenSea	0.0170779	0.00310628	3.84434e-08
cg21188820	chr3	27765546		Island	0.0129636	0.00235808	3.85196e-08
cg20897936	chr6	28554741	SCAND3	N_Shore	0.012884	0.00234371	3.85723e-08
cg22070406	chr18	55019708	ST8SIA3	Island	0.0149015	0.00271131	3.88404e-08
cg13677571	chr7	155250210	EN2	Island	0.0159606	0.00290417	3.89032e-08
cg07514158	chr16	24267526	CACNG3	Island	0.0147306	0.00268063	3.90319e-08
cg02662277	chr10	60936383	PHYHIPL	Island	0.02394	0.0043568	3.9101e-08
cg02513379	chr16	27414281	IL21R	OpenSea	-0.0140455	0.00255676	3.94143e-08
cg07536910	chr2	176948105	EVX2	Island	0.0233987	0.0042596	3.9478e-08
cg12164282	chr2	1748112	PXDN	Island	0.0248932	0.00453545	4.05199e-08
cg04415176	chr2	176957842	HOXD13	Island	0.0298256	0.00543512	4.07483e-08
cg10603275	chr3	239665	CHL1	Island	0.0296608	0.00540704	4.1211e-08
cg07441518	chr11	31846849		N_Shore	0.0153298	0.00279462	4.12379e-08
cg27209729	chr11	64428925	NRXN2	S_Shore	-0.0138969	0.00253342	4.12486e-08
cg03506489	chr11	30038788	KCNA4	Island	0.0159912	0.00291659	4.18511e-08
cg02631838	chr1	33358788	HPCA	Island	0.0159794	0.00291462	4.19335e-08
cg00764612	chr1	150255213	C1orf51	S_Shore	0.0137801	0.0025141	4.22635e-08
cg10300684	chr14	29236323	FOXG1	N_Shore	0.0211657	0.00386194	4.23929e-08
cg09553242	chr5	72597015		N_Shore	0.0116986	0.00213459	4.24115e-08
cg01924448	chr9	14313043	NFIB	Island	0.01693	0.00308985	4.2722e-08
cg24924779	chr20	49639998	KCNG1	Island	0.0211024	0.00385218	4.30097e-08
cg15747595	chr8	98289880	TSPYL5	Island	0.0154038	0.00281252	4.32949e-08
cg05655457	chr11	58127944	OR5B17	OpenSea	-0.0133694	0.00244143	4.34923e-08
cg27535757	chr6	30434129		Island	0.0121608	0.00222114	4.37399e-08
cg26472684	chr6	14763072		OpenSea	-0.019053	0.00348112	4.41896e-08
cg12420104	chr9	977109	DMRT3	Island	0.0186308	0.0034043	4.43139e-08
cg27634151	chr11	94134646	GPR83	Island	0.0160962	0.00294215	4.47769e-08
cg05923226	chr19	15121516	CCDC105	N_Shore	0.0113981	0.00208385	4.50716e-08
cg23082387	chr1	7135565	CAMTA1	OpenSea	0.0189025	0.00346159	4.74427e-08
cg27006650	chr14	29236034	FOXG1	N_Shore	0.020832	0.0038152	4.75396e-08
cg20291049	chr2	105472217	POU3F3	Island	0.0102452	0.001877	4.80763e-08
cg05436231	chr1	27709789	CD164L2	Island	0.0185954	0.0034077	4.84608e-08
cg14010720	chr20	62168878	PTK6	S_Shore	-0.0161973	0.00296892	4.88025e-08
cg14750948	chr3	147130477	ZIC1	Island	0.0188571	0.00345789	4.94245e-08
cg16339238	chr20	23029298	THBD	Island	0.017233	0.00316026	4.95154e-08
cg10235817	chr4	3768555	ADRA2C	Island	0.0126164	0.00231404	4.97783e-08
cg03725309	chr1	109757585	SARS	S_Shore	-0.018748	0.00343964	5.02058e-08
cg09299055	chr15	41793629	ITPKA	Island	0.0149563	0.0027446	5.0552e-08
cg26845300	chr6	158243833	SNX9	Island	0.0215519	0.0039561	5.10053e-08
cg14472366	chr13	20875915		Island	0.0180717	0.00331765	5.11853e-08
cg02940165	chr19	57149563		Island	0.0151108	0.00277505	5.17355e-08
cg09623400	chr20	24450353	TMEM90B	Island	0.0223919	0.00411284	5.19841e-08
cg18110483	chr5	79330959	THBS4	Island	0.0142178	0.00261148	5.19951e-08
cg06544405	chr18	70536807		Island	0.0136681	0.0025108	5.21819e-08
cg17983217	chr6	31698223	DDAH2	Island	0.0208377	0.00382832	5.23774e-08
cg06419846	chr11	66083697	CD248	Island	0.0205678	0.00377908	5.25227e-08
cg09979478	chr8	145925997		Island	0.0183767	0.00337667	5.2612e-08
cg13222752	chr14	74892569	TMEM90A	Island	0.0242845	0.00446345	5.30548e-08
cg23944251	chr10	25464719	LOC100128811	Island	0.0238684	0.00438711	5.31104e-08
cg05541640	chr3	52008740	ABHD14B	N_Shore	-0.0110801	0.002037	5.34603e-08
cg26005082	chr19	4769660	MIR7-3	OpenSea	0.0139772	0.00257225	5.51524e-08
cg18347642	chr4	21950766	KCNIP4	Island	0.0183033	0.00336932	5.56215e-08
cg06782035	chr5	16179135	2018-03-11	Island	0.0114996	0.00211723	5.59065e-08
cg00047050	chr11	107879431	CUL5	N_Shore	-0.0116366	0.00214269	5.6088e-08
cg13918518	chr17	59488240	C17orf82	Island	0.0126833	0.00233548	5.61286e-08
cg26186727	chr18	70534534	NETO1	Island	0.018332	0.00337566	5.61502e-08
cg13019143	chr7	96633060	DLX6AS	N_Shore	0.0112647	0.00207484	5.66101e-08
cg04623955	chr14	102026376	DIO3	Island	0.0104682	0.00192856	5.69975e-08
cg02973171	chr11	82443614	FAM181B	Island	0.0210562	0.00388009	5.73985e-08
cg11965370	chr11	131780946	NTM	Island	0.0239418	0.00441343	5.80323e-08
cg14486338	chr8	99440279	KCNS2	Island	0.0232013	0.0042785	5.86886e-08
cg06638795	chr2	42719933	KCNG3	Island	0.0134838	0.00248836	6.00261e-08
cg18438777	chr4	164265745	NPY5R	Island	0.0187797	0.00346646	6.04214e-08
cg07123069	chr12	54367250	HOXC11	Island	0.0124697	0.00230264	6.11435e-08
cg22796507	chr1	47882739	FOXE3	Island	0.0114901	0.0021218	6.12001e-08
cg22757447	chr18	22006316	IMPACT	Island	0.0171597	0.00316889	6.12718e-08
cg10941566	chr22	30117148	CABP7	Island	0.0172636	0.00318897	6.17879e-08
cg09469566	chr13	112717244		Island	0.0243425	0.00449855	6.26075e-08
cg13782301	chr6	32116875	PRRT1	Island	0.0155932	0.00288168	6.2623e-08
cg25143990	chr12	28127783		N_Shore	0.013852	0.00256079	6.32745e-08
