# Supplementary material for: Novel age-associated DNA methylation changes and epigenetic age acceleration in middle-aged African Americans and whites
Source: Clin Epigenetics. 2019 Aug 19;11:119. doi: 10.1186/s13148-019-0722-1 (PMC6700815; doi:10.1186/s13148-019-0722-1)
Supplement: Supplementary file 4 — Table S2. Genomic feature enrichment of significantly age-associated differentially methylated CpG positions (aDMPs)—hypermethylated. (XLSX 10 kb) [file 13148_2019_722_MOESM4_ESM.xlsx]

## Sheet: SupplTable S3
Table S2. Genomic feature enrichment of significantly age-associated differentially methylated CpG positions (aDMPs) - hypermethylated.
	I. African Americans			II. Whites
Genomic features	P value - enrichment	P value - depletion		P value - enrichment	P value - depletion
CGI	<2.2E-16	1		4.72399e-82	1
N CGI Shelf	1	7.73084e-46		1	0.00192091
N CGI Shore	0.999737	0.000321938		0.932128	0.115371
OpenSea	1	<2.2E-16		1	5.59644e-51
S CGI Shelf	1	1.26278e-35		0.996971	0.0209073
S CGI Shore	1	1.08866e-11		0.999566	0.001717
Body	1	1.87711e-143		1	1.72875e-08
1stExon	1.68848e-296	1		1.45996e-15	1
ExonBnd	1	5.36801e-10		1	0.247993
3'UTR	1	2.22356e-13		0.692783	0.49439
5'UTR	2.92292e-49	1		0.163711	0.884628
TSS200	1.05082e-117	1		9.20495e-06	0.999997
TSS1500	6.88482e-09	1		0.00919129	0.994692
DMR (All)	<2.2E-16	1		2.65522e-14	1
CDMR	1.59106e-13	1		0.15647	0.95134
RDMR	3.04514e-66	1		0.0140146	0.995891
DMR (Other)	<2.2E-16	1		5.14727e-14	1
DHS	<2.2E-16	1		2.33441e-16	1
Phantom5 Enhancer Region	0.999998	2.57352e-06		0.899944	0.224767
TFBS	1	3.73906e-65		0.870597	0.183334
Open chromatin	1	4.50079e-39		0.608212	0.481168
Abbreviations: CGI, CpG island, N CGI, upstream of (5’) CpG island; S CGI, downstream (3’) of CpG island, ExonBnd, exon boundaries, UTR, untranslated region; TSS200, 0 - 200 bases upstream of the transcriptional start site; TSS1500, 200 - 1500 bases upstream of the transcriptional start site; DMR, differentially methylated regions; CDMR, cancer-specific DMR; RDMR, reprograming-specific DMR; DHS, …
