# Supplementary material for: Novel age-associated DNA methylation changes and epigenetic age acceleration in middle-aged African Americans and whites
Source: Clin Epigenetics. 2019 Aug 19;11:119. doi: 10.1186/s13148-019-0722-1 (PMC6700815; doi:10.1186/s13148-019-0722-1)
Supplement: Supplementary file 5 — Table S3. Genomic feature enrichment of significantly age-associated differentially methylated CpG positions (aDMPs)—hypomethylated. (XLSX 10 kb) [file 13148_2019_722_MOESM5_ESM.xlsx]

## Sheet: SupplTable S4
Table S3. Genomic feature enrichment of significantly age-associated differentially methylated CpG positions (aDMPs) - hypomethylated.
	I. African Americans			II. Whites
Genomic features	P value - enrichment	P value - depletion		P value - enrichment	P value - depletion
CGI	1	1.00226e-47		1	7.06715e-22
N CGI Shelf	0.675818	0.408368		0.234596	0.842924
N CGI Shore	0.0150242	0.989251		0.00674588	0.995903
OpenSea	3.43456e-09	1		7.98877e-06	0.999995
S CGI Shelf	0.793219	0.281437		0.714982	0.405768
S CGI Shore	0.000181686	0.999891		0.522499	0.56052
Body	1	1.63503e-07		0.998791	0.00178617
1stExon	0.986514	0.0224856		0.999801	0.000738279
ExonBnd	0.95705	0.131311		0.921552	0.279
3'UTR	0.943171	0.0970502		0.486638	0.645639
5'UTR	0.994313	0.00827197		0.928314	0.100233
TSS200	0.999997	6.25584e-06		0.999987	4.24172e-05
TSS1500	0.0036469	0.997383		0.0703522	0.948145
DMR (All)	0.845259	0.210179		0.619145	0.490916
CDMR	0.708806	0.473418		0.917467	0.289303
RDMR	0.0680385	0.962488		0.0186925	0.992695
DMR (Other)	0.998946	0.00378181		0.990634	0.0370394
DHS	0.00303279	0.997665		0.157794	0.86876
Phantom5 Enhancer Region	0.497383	0.594932		0.494506	0.631752
TFBS	1.21301e-10	1		4.08499e-09	1
Open chromatin	5.37971e-06	0.999997		0.0537515	0.961327
Abbreviations: CGI, CpG island, N CGI, upstream of (5’) CpG island; S CGI, downstream (3’) of CpG island, ExonBnd, exon boundaries, UTR, untranslated region; TSS200, 0 - 200 bases upstream of the transcriptional start site; TSS1500, 200 - 1500 bases upstream of the transcriptional start site; DMR, differentially methylated regions; CDMR, cancer-specific DMR; RDMR, reprograming-specific DMR; DHS, …
