# Supplementary material for: Novel age-associated DNA methylation changes and epigenetic age acceleration in middle-aged African Americans and whites
Source: Clin Epigenetics. 2019 Aug 19;11:119. doi: 10.1186/s13148-019-0722-1 (PMC6700815; doi:10.1186/s13148-019-0722-1)
Supplement: Supplementary file 6 — Table S4. Gene-set enrichment analysis of age-associated differentially methylated CpG positions (aDMPs). (XLSX 11 kb) [file 13148_2019_722_MOESM6_ESM.xlsx]

## Sheet: SupplTable S4
Table S4. Gene-set enrichment analysis of age associated differentially methylated CpG positions (aDMPs).
I. African Americans							II. Whites
Term	Ontology	N	DE	P.DE	FDR		Term	Ontology	N	DE	P.DE	FDR
system development	BP	4734	793	1.26904e-50	2.84557e-46		system process	BP	2046	56	8.7633e-08	0.001965
multicellular organism development	BP	5322	857	9.39334e-50	1.05313e-45		chemical synaptic transmission	BP	664	31	5.78895e-07	0.00310179
nervous system development	BP	2287	504	3.78749e-49	2.16686e-45		anterograde trans-synaptic signaling	BP	664	31	5.78895e-07	0.00310179
anatomical structure development	BP	5803	910	3.86543e-49	2.16686e-45		trans-synaptic signaling	BP	667	31	6.71675e-07	0.00310179
developmental process	BP	6219	948	2.92066e-47	1.3098e-43		synaptic signaling	BP	668	31	6.91653e-07	0.00310179
multicellular organismal process	BP	7382	1027	1.55314e-46	5.80436e-43		behavior	BP	582	27	2.76273e-06	0.0103248
RNA polymerase II transcription factor activity, sequence-specific DNA binding	MF	1098	276	1.2104e-43	3.87727e-40		axon terminus	CC	123	11	1.15273e-05	0.035351
DNA binding transcription factor activity	MF	1529	319	8.12724e-39	2.12741e-35		cell-cell signaling	BP	1652	51	1.4699e-05	0.035351
cell-cell signaling	BP	1652	358	8.53887e-39	2.12741e-35		nervous system process	BP	1289	34	1.53551e-05	0.035351
sequence-specific DNA binding	MF	1122	262	2.99309e-36	6.71141e-33		head development	BP	735	31	1.57655e-05	0.035351
central nervous system development	BP	927	243	4.09014e-34	8.33756e-31		central nervous system development	BP	927	36	1.91946e-05	0.0391273
anatomical structure morphogenesis	BP	2650	489	1.00388e-32	1.87584e-29		neuron projection terminus	CC	139	11	3.49544e-05	0.0653152
animal organ morphogenesis	BP	1000	243	1.86415e-31	3.19774e-28		brain development	BP	695	29	3.79263e-05	0.065417
animal organ development	BP	3408	555	1.99654e-31	3.19774e-28		adult behavior	BP	142	11	4.32768e-05	0.069314
pattern specification process	BP	424	137	4.06075e-31	6.07029e-28		modulation of chemical synaptic transmission	BP	334	18	7.92936e-05	0.105711
integral component of plasma membrane	CC	1657	315	1.72141e-29	2.41245e-26		regulation of trans-synaptic signaling	BP	334	18	7.92936e-05	0.105711
regionalization	BP	333	113	2.5234e-28	3.32836e-25		multicellular organismal process	BP	7382	140	8.01449e-05	0.105711
transcription regulator activity	MF	1892	344	4.55363e-28	5.67255e-25		neuron projection	CC	1216	41	9.67033e-05	0.120465
intrinsic component of plasma membrane	CC	1720	318	1.21709e-27	1.43635e-24		neuromuscular process controlling posture	BP	16	4	0.000113539	0.124856
neuron differentiation	BP	1301	293	1.35889e-27	1.52353e-24		neuron part	CC	1524	48	0.000114862	0.124856
Abbreviations: N, number of genes in the gene ontology term; DE, number of genes that are differentially methylated; P.DE, p-value for over-representation of the gene ontology term; FDR, false discovery rate; BP, biological processes; CC, cellular components, MF, molecular function.
