# Supplementary material for: Novel age-associated DNA methylation changes and epigenetic age acceleration in middle-aged African Americans and whites
Source: Clin Epigenetics. 2019 Aug 19;11:119. doi: 10.1186/s13148-019-0722-1 (PMC6700815; doi:10.1186/s13148-019-0722-1)
Supplement: Supplementary file 7 — Table S5. KEGG pathway analysis of age-associated differentially methylated CpG positions (aDMPs). (XLSX 11 kb) [file 13148_2019_722_MOESM7_ESM.xlsx]

## Sheet: SupplTable S6
Table S5. KEGG pathway analysis of age-associated differentially methylated CpG positions (aDMPs).
I. African Americans						II. Whites
Pathway	N	DE	P.DE	FDR		Pathway	N	DE	P.DE	FDR
Neuroactive ligand-receptor interaction	274	80	8.9206e-22	2.9438e-19		Neuroactive ligand-receptor interaction	274	10	0.00378074	0.836477
cAMP signaling pathway	199	52	2.07203e-08	3.41885e-06		Calcium signaling pathway	181	9	0.0077327	0.836477
Calcium signaling pathway	181	47	4.13207e-07	4.54528e-05		Complement and coagulation cascades	79	4	0.0100322	0.836477
Maturity onset diabetes of the young	26	11	9.28152e-06	0.000765725		Phosphatidylinositol signaling system	99	6	0.0113423	0.836477
Glutamatergic synapse	114	32	3.16777e-05	0.00209073		Amyotrophic lateral sclerosis (ALS)	51	4	0.0126739	0.836477
Nicotine addiction	40	14	9.40814e-05	0.00517448		Alanine, aspartate and glutamate metabolism	35	3	0.0170829	0.939562
Cocaine addiction	49	16	0.00015799	0.00744809		Staphylococcus aureus infection	53	3	0.0232427	1
Arrhythmogenic right ventricular cardiomyopathy (ARVC)	72	21	0.000329739	0.0136018		cAMP signaling pathway	199	8	0.0306496	1
Circadian entrainment	96	25	0.000516502	0.0189384		Glutamatergic synapse	114	6	0.0340061	1
Melanogenesis	101	24	0.000644155	0.0212571		Serotonergic synapse	113	5	0.041821	1
Morphine addiction	91	24	0.000734158	0.0220247		Mismatch repair	23	2	0.0462153	1
GABAergic synapse	88	22	0.00115805	0.0318463		Circadian entrainment	96	5	0.046717	1
Parathyroid hormone synthesis, secretion and action	106	25	0.00202118	0.045248		Cocaine addiction	49	3	0.0644956	1
Gap junction	88	21	0.00205232	0.045248		Ras signaling pathway	231	8	0.0647525	1
Gastric acid secretion	75	19	0.00205673	0.045248		Pertussis	76	3	0.0661231	1
Dilated cardiomyopathy (DCM)	89	21	0.00289597	0.0597295		Type II diabetes mellitus	46	3	0.0679163	1
Protein digestion and absorption	89	19	0.00344381	0.0668504		Phenylalanine, tyrosine and tryptophan biosynthesis	5	1	0.068701	1
cGMP-PKG signaling pathway	162	32	0.00410596	0.0727903		cGMP-PKG signaling pathway	162	6	0.0851402	1
Basal cell carcinoma	63	15	0.00437545	0.0727903		Propanoate metabolism	32	2	0.0903805	1
Adrenergic signaling in cardiomyocytes	143	29	0.00458616	0.0727903		Apoptosis - multiple species	33	2	0.0915235	1
Abbreviations: N, number of genes in the KEGG term; DE, number of genes that are differentially methylated; P.DE, p-value for over-representation of the KEGG term; FDR, false discovery rate.
