# Supplementary material for: Novel age-associated DNA methylation changes and epigenetic age acceleration in middle-aged African Americans and whites
Source: Clin Epigenetics. 2019 Aug 19;11:119. doi: 10.1186/s13148-019-0722-1 (PMC6700815; doi:10.1186/s13148-019-0722-1)
Supplement: Supplementary file 8 — Table S6. Top enrichment results of age-associated differentially hypermethylated CpG positions (aDMPs) for age-related diseases and quantitative traits. (XLSX 12 kb) [file 13148_2019_722_MOESM8_ESM.xlsx]

## Sheet: SupplTable S7
Table S6. Top enrichment results of age-associated differentially hypermethylated CpG positions (aDMPs) for age-related diseases and quantitative traits.
I. African Americans
Diseases and traits	Number of genes in GWAS	Number of genes in the present study	P value - enrichment	FDR p value - enrichment
Obesity-related traits	859	136	2.64978e-23	3.05255e-20
Body mass index	609	98	1.46321e-17	8.42808e-15
Post bronchodilator FEV1/FVC ratio	360	70	3.36627e-17	1.29265e-14
Menarche (age at onset)	245	48	2.34218e-12	6.74547e-10
Systolic blood pressure	198	39	2.21939e-10	5.11347e-08
Diastolic blood pressure	223	41	6.95454e-10	1.33527e-07
IgG glycosylation	280	47	9.61887e-10	1.45579e-07
Refractive error	35	15	1.01096e-09	1.45579e-07
Cognitive decline rate in late mild cognitive impairment	125	28	3.84677e-09	4.92386e-07
Alzheimer disease and age of onset	150	31	4.58612e-09	5.28321e-07
Night sleep phenotypes	416	57	3.7826e-08	3.96141e-06
Hypertension	65	18	7.35039e-08	7.05637e-06
Waist circumference adjusted for BMI	95	22	9.32322e-08	8.15453e-06
BMI (adjusted for smoking behaviour)	94	21	3.46904e-07	2.35078e-05
Body mass index	94	21	3.46904e-07	2.35078e-05
Post bronchodilator FEV1	199	33	3.86552e-07	2.43148e-05
Bronchopulmonary dysplasia	33	12	4.22131e-07	2.43148e-05
Cognitive ability (multi-traits analysis)	320	45	4.78343e-07	2.62405e-05
Amyotrophic lateral sclerosis (sporadic)	192	32	5.1352e-07	2.68898e-05
Stroke	76	18	9.46211e-07	4.54181e-05
Morning vs. evening chronotype	92	20	1.03971e-06	4.60673e-05
Waist circumference adjusted for BMI in active individuals	92	20	1.03971e-06	4.60673e-05
Waist circumference adjusted for body mass index	144	26	1.24618e-06	5.31704e-05
Spherical equivalent (joint analysis main effects and education interaction)	26	10	2.16537e-06	8.60173e-05
Total cholesterol change in response to fenofibrate in statin-treated type 2 diabetes	26	10	2.16537e-06	8.60173e-05
Visceral fat	51	14	2.30613e-06	8.6114e-05
Neutrophil count	186	30	2.3188e-06	8.6114e-05
Airflow obstruction	38	12	2.39206e-06	8.6114e-05
Age-related hearing impairment	33	11	3.46783e-06	0.000121059
Visceral adipose tissue/subcutaneous adipose tissue ratio	60	15	3.65597e-06	0.000123873
Breast cancer	598	67	4.75407e-06	0.000155407
Hand grip strength	183	29	4.85647e-06	0.000155407
Pulse pressure	146	25	5.32526e-06	0.000165803
Coronary artery calcified atherosclerotic plaque in type 2 diabetes	50	13	1.01584e-05	0.000307959
Peripheral arterial disease (traffic-related air pollution interaction)	107	20	1.19319e-05	0.00035245
Ischemic stroke	66	15	1.28574e-05	0.000370294
Pulmonary function decline	38	11	1.60535e-05	0.000451065
Waist-to-hip ratio adjusted for body mass index	128	22	1.798e-05	0.00047248
Waist circumference adjusted for BMI in non-smokers	84	17	1.79897e-05	0.00047248
Protein quantitative trait loci	60	14	1.80461e-05	0.00047248
Dialysis-related mortality	32	10	1.85043e-05	0.00047371
Early onset atrial fibrillation	7	5	1.94087e-05	0.000486062
Height	566	62	2.12172e-05	0.000513207
Vertical cup-disc ratio	46	12	2.13836e-05	0.000513207
II. Whites
Diseases and traits	Number of genes in GWAS	Number of genes in the present study	P value - enrichment	FDR p value - enrichment
Intrinsic epigenetic age acceleration	7	3	2.30715e-06	0.000454509
Cognitive ability (multi-traits analysis)	320	8	5.3055e-05	0.00522592
Abbreviations: FEV1/FVC, forced expiratory volume in the first second/forced vital capacity ratio; GWAS, genome-wide association study.
