# Supplementary material for: Novel age-associated DNA methylation changes and epigenetic age acceleration in middle-aged African Americans and whites
Source: Clin Epigenetics. 2019 Aug 19;11:119. doi: 10.1186/s13148-019-0722-1 (PMC6700815; doi:10.1186/s13148-019-0722-1)
Supplement: Supplementary file 9 — Table S7. Top enrichment results of age-associated differentially hypomethylated CpG positions (aDMPs) for age-related diseases and quantitative traits. (XLSX 8 kb) [file 13148_2019_722_MOESM9_ESM.xlsx]

## Sheet: SupplTable S8
Table S7. Top enrichment results of age-associated differentially hypomethylated CpG positions (aDMPs) for age-related diseases and quantitative traits.
I. African Americans
Diseases and traits	Number of genes in GWAS	Number of genes in the present study	P value - enrichment	FDR p value - enrichment
Iron status biomarkers (total iron binding capacity)	39	6	7.21327e-06	0.00389517
II. Whites
Diseases and traits	Number of genes in GWAS	Number of genes in the present study	P value - enrichment	FDR p value - enrichment
Breast cancer	598	15	1.06923e-05	0.00423413
Abbreviations: GWAS, genome-wide association study.
