# Supplementary material for: Novel age-associated DNA methylation changes and epigenetic age acceleration in middle-aged African Americans and whites
Source: Clin Epigenetics. 2019 Aug 19;11:119. doi: 10.1186/s13148-019-0722-1 (PMC6700815; doi:10.1186/s13148-019-0722-1)
Supplement: Supplementary file 12 — Table S8. List of genomic inflation factor lambda values calculated for African American (AA) and white population. (XLSX 10 kb) [file 13148_2019_722_MOESM12_ESM.xlsx]

## Sheet: Sheet1
Table S8. List of Genomic inflation factor lambda values calculated for African American (AA) and white population
Lambda values calculated before BACON adjustment /correction
AA Beta Value	AA M Value	white Beta Value	white M Value
1.66736	1.04	1.58644	1.263
Lambda values calculated before BACON adjustment /correction without top known hits
AA Beta Value	AA M Value	white Beta Value	white M Value
1.66725	1.7637	1.58631	1.56112
Lambda values calculated after BACON adjustment /correction
AA Beta Value	AA M Value	white Beta Value	white M Value
1.50215	0.998	1.08493	0.807
Lambda values calculated after BACON adjustment /correction without top known hits
AA Beta Value	AA M Value	white Beta Value	white M Value
1.50073	1.39369	1.37217	1.21001
